# Supplementary material for: Gene expressions between obligate bamboo-eating pandas and non-herbivorous mammals reveal converged specialized bamboo diet adaptation
Source: BMC Genomics. 2023 Jan 16;24:23. doi: 10.1186/s12864-023-09111-z (PMC9843897; doi:10.1186/s12864-023-09111-z)
Supplement: Supplementary file 1 — Additional file 1: Table S1. Description of the 49 RNA-seq libraries for eight mammals used in this study including giant and red pandas. Table S2. Normalized expression levels of shared 409 DEGs in liver samples of both panda species. Table S3. Normalized expression levels of shared 125 DEGs in pancreas samples of both panda species. Table S4. Significantly enriched GO categories for shared down-regulated DEGs in liver samples of both panda species. Table S5. Significantly enriched KEGG pathways for shared down-regulated DEGs in liver samples of both panda species. Table S6. Significantly enriched GO categories for shared up-regulated DEGs in liver samples of both panda species. Table S7. Significantly enriched KEGG pathways for shared up-regulated DEGs in liver samples of both panda species. Table S8. Significantly enriched GO categories for shared down-regulated DEGs in pancreas samples of both panda species. Table S9. Significantly enriched KEGG pathways for shared down-regulated DEGs in pancreas samples of both panda species. Table S10. Significantly enriched GO categories for shared up-regulated DEGs in pancreas samples of both panda species. Table S11. Significantly enriched KEGG pathways for shared up-regulated DEGs in pancreas samples of both panda species. Table S12. Transcription factors of shared down-regulated DEGs in both panda species. Table S13. Putative NR3C1 and promoter of AASS binding sites, identified by JASPAR. Table S14. RLU radio of firefly luciferase and renilla luciferase in five repeated experiments. Table S15. Shared up-regulated DEGs associated with carbohydrate metabolism and energy production in liver and pancreas of both panda species. The detailed information on gene function, involved pathways and annotations are from GeneCards databases (https://www.genecards.org/). Table S16. Shared down-regulated DEGs related to lysine degradation in liver of both panda species. The detailed information on gene function, involved pathways and ann [file 12864_2023_9111_MOESM1_ESM.xlsx]

## Sheet: Guide
SI Guide
Table S1. Description of the 49 RNA-seq libraries for eight mammals used in this study including giant and red pandas
Table S2. Normalized expression levels of shared 409 DEGs in liver samples of both panda species
Table S3. Normalized expression levels of shared 125 DEGs in pancreas samples of both panda species
Table S4. Significantly enriched GO categories for shared down-regulated DEGs in liver samples of both panda species
Table S5. Significantly enriched KEGG pathways for shared down-regulated DEGs in liver samples of both panda species
Table S6. Significantly enriched GO categories for shared up-regulated DEGs in liver samples of both panda species
Table S7. Significantly enriched KEGG pathways for shared up-regulated DEGs in liver samples of both panda species
Table S8. Significantly enriched GO categories for shared down-regulated DEGs in pancreas samples of both panda species
Table S9. Significantly enriched KEGG pathways for shared down-regulated DEGs in pancreas samples of both panda species
Table S10. Significantly enriched GO categories for shared up-regulated DEGs in pancreas samples of both panda species
Table S11. Significantly enriched KEGG pathways for shared up-regulated DEGs in pancreas samples of both panda species
Table S12. Transcription factors of shared down-regulated DEGs in both panda species
Table S13. Putative NR3C1 and promoter of AASS binding sites, identified by JASPAR
Table S14. RLU radio of firefly luciferase and renilla luciferase in five repeated experiments
Table S15. Shared up-regulated DEGs associated with carbohydrate metabolism and energy production in liver and pancreas of both panda species. The detailed information on gene function, involved pathways and annotations are from GeneCards databases (https://www.genecards.org/).
Table S16. Shared down-regulated DEGs related to lysine degradation in liver of both panda species. The detailed information on gene function, involved pathways and annotations are from GeneCards databases (https://www.genecards.org/).
Table S17. Shared down-regulated DEGs associated with lipid metabolism in liver and pancreas of both panda species. The detailed information on gene function, involved pathways and annotations are from GeneCards databases (https://www.genecards.org/).
Table S18. The samples that used to do RT-qPCR
Table S19. The primer of RT-qPCR
Table S20. Relative expression levels of each gene verified by RT-qPCR

## Sheet: S1 Table
Table S1. Description of the 49 RNA-seq libraries for eight mammals used in this study including giant and red pandas
Scientific name	Sample ID	Organ	Developmental stage	Sex	Read length (bp)	Layout	Sequencing platform	Total clean data(reads)	Total clean data(G)	Database, genome version	% aligned reads	SRA accessions
Ailuropoda melanoleuca	aml_PP	Liver	Adult	Male	150	Paired	Illumina HiSeq 2000	21302638	6.39079	NCBI, ASM200744v2	96.67	SRR11301096
Ailuropoda melanoleuca	aml_YS	Liver	Adult	Male	150	Paired	Illumina HiSeq 2000	22807879	6.84236	NCBI, ASM200744v2	94.02	SRR11301095
Ailuropoda melanoleuca	aml_CC	Liver	Adult	Male	150	Paired	Illumina HiSeq 2000	20345289	6.10359	NCBI, ASM200744v2	95.98	SRR11301092
Ailuropoda melanoleuca	aml_HT	Liver	Adult	Female	150	Paired	Illumina HiSeq 2000	32302526	9.69076	NCBI, ASM200744v2	94.97	SRR11301091
Ailuropoda melanoleuca	aml_DN	Pancreas	Adult	Male	150	Paired	Illumina HiSeq 2000	25856130	7.75684	NCBI, ASM200744v2	89.56	SRR11301090
Ailuropoda melanoleuca	aml_YS	Pancreas	Adult	Male	150	Paired	Illumina HiSeq 2000	26842343	8.0527	NCBI, ASM200744v2	85.36	SRR11301089
Ailuropoda melanoleuca	aml_CC	Pancreas	Adult	Male	150	Paired	Illumina HiSeq 2000	20885045	6.26551	NCBI, ASM200744v2	90.87	SRR11301088
Ailuropoda melanoleuca	aml_HT	Pancreas	Adult	Female	150	Paired	Illumina HiSeq 2000	21181582	6.35447	NCBI, ASM200744v2	87.69	SRR11301087
Ailurus fulgens	afu_1025	Liver	Adult	Female	150	Paired	Illumina HiSeq 2000	31498532	9.44956	DNA ZOO	88.91	SRR11301086
Ailurus fulgens	afu_0708	Liver	Adult	Female	150	Paired	Illumina HiSeq 2000	23780054	7.13402	DNA ZOO	89.54	SRR11301085
Ailurus fulgens	afu_0527	Liver	Adult	Female	150	Paired	Illumina HiSeq 2000	24855251	7.45658	DNA ZOO	90.56	SRR12158773
Ailurus fulgens	afu_0601	Liver	Adult	Male	150	Paired	Illumina HiSeq 2000	18490226	5.54707	DNA ZOO	86.64	SRR12158772
Ailurus fulgens	afu_0708	Pancreas	Adult	Female	150	Paired	Illumina HiSeq 2000	23161251	6.94838	DNA ZOO	91	SRR11301094
Ailurus fulgens	afu_1219	Pancreas	Adult	Female	150	Paired	Illumina HiSeq 2000	33263457	9.97904	DNA ZOO	91.56	SRR11301093
Ailurus fulgens	afu_0527	Pancreas	Adult	Female	150	Paired	Illumina HiSeq 2000	28809945	8.64298	DNA ZOO	91.69	SRR12158771
Ailurus fulgens	afu_0601	Pancreas	Adult	Male	150	Paired	Illumina HiSeq 2000	20744856	6.22346	DNA ZOO	90.24	SRR12158770
Canis lupus familiaris	cfa_01	Liver	Adult	Male	100	Paired	Illumina HiSeq 2000	25829048	5.16581	Ensembl, release 98	91.36	ERR1331672
Canis lupus familiaris	cfa_02	Liver	Adult	Male	100	Paired	Illumina HiSeq 2000	33950484	6.7901	Ensembl, release 98	90.67	ERR1331673
Canis lupus familiaris	cfa_03	Liver	Adult	Male	100	Paired	Illumina HiSeq 2000	29986577	5.99732	Ensembl, release 98	93.72	ERR1331674
Canis lupus familiaris	cfa_04	Pancreas	Adult	Male	100	Paired	Illumina HiSeq 2500	48567904	9.71358	Ensembl, release 98	99.19	SRR8996967
Canis lupus familiaris	cfa_05	Pancreas	Adult	Male	100	Paired	Illumina HiSeq 2500	29782015	5.9564	Ensembl, release 98	98.4	SRR8997003
Canis lupus familiaris	cfa_06	Pancreas	Adult	Male	100	Paired	Illumina HiSeq 2500	51569278	10.3139	Ensembl, release 98	99.44	SRR8997027
Canis lupus familiaris	cfa_07	Pancreas	Adult	Male	100	Paired	Illumina HiSeq 2500	34564812	6.91296	Ensembl, release 98	98.31	SRR5889340
Mustela putorius furo	mpf_S1	Liver	Adult	Male	150	Paired	Illumina HiSeq 2000	20896808	6.26904	Ensembl, release 98	86.83	SRR18502778
Mustela putorius furo	mpf_S2	Liver	Adult	Female	150	Paired	Illumina HiSeq 2000	21269956	6.38099	Ensembl, release 98	88.74	SRR18502777
Mustela putorius furo	mpf_S3	Liver	Adult	Male	150	Paired	Illumina HiSeq 2000	23274916	6.98247	Ensembl, release 98	89.1	SRR18502776
Mustela putorius furo	mpf_S2	Pancreas	Adult	Female	150	Paired	Illumina HiSeq 2000	20736734	6.22102	Ensembl, release 98	93.3	SRR18502786
Mustela putorius furo	mpf_S3	Pancreas	Adult	Male	150	Paired	Illumina HiSeq 2000	21792744	6.53782	Ensembl, release 98	93.6	SRR18502785
Mustela putorius furo	mpf_S5	Pancreas	Adult	Male	150	Paired	Illumina HiSeq 2000	19502916	5.85087	Ensembl, release 98	93.35	SRR18502784
Homo sapiens	has_01	Liver	Adult	Male	100	Paired	Illumina HiSeq 2500	44646218	8.92924	Ensembl, release 98	90.97	ERR1138635
Homo sapiens	has_02	Liver	Adult	Male	100	Paired	Illumina HiSeq 2500	76895044	15.379	Ensembl, release 98	91.24	ERR1138636
Homo sapiens	has_03	Liver	Adult	Male	100	Paired	Illumina HiSeq 2500	88656516	17.7313	Ensembl, release 98	92.48	ERR1138637
Homo sapiens	has_04	Pancreas	Adult	None	100	Paired	Illumina HiSeq 2000	11314006	2.2628	Ensembl, release 98	91.39	ERR315429
Homo sapiens	has_05	Pancreas	Adult	None	100	Paired	Illumina HiSeq 2000	13365654	2.67313	Ensembl, release 98	93.63	ERR315479
Rattus norvegicus	rno_01	Liver	Adult	Male	100	Paired	Illumina HiSeq 2000	22912013	4.5824	Ensembl, release 98	92.88	ERR1331684
Rattus norvegicus	rno_02	Liver	Adult	Male	100	Paired	Illumina HiSeq 2000	50926437	10.1853	Ensembl, release 98	95.93	ERR1331703
Rattus norvegicus	rno_03	Liver	Adult	Male	100	Paired	Illumina HiSeq 2000	70312021	14.0624	Ensembl, release 98	89.24	ERR1331717
Rattus norvegicus	rno_04	Pancreas	Adult	Male	50	Single	Illumina HiSeq 2000	20411739	2.04117	Ensembl, release 98	95.81	ERR2130681
Rattus norvegicus	rno_05	Pancreas	Adult	Male	50	Single	Illumina HiSeq 2000	25874034	2.5874	Ensembl, release 98	96.44	ERR2130680
Mus musculus	mmu_01	Liver	Adult	Male	100	Paired	Illumina HiSeq 2500	48183759	9.63675	Ensembl, release 98	86.01	ERR1138638
Mus musculus	mmu_02	Liver	Adult	Male	100	Paired	Illumina HiSeq 2500	52261673	10.4523	Ensembl, release 98	87.33	ERR1138639
Mus musculus	mmu_03	Liver	Adult	Male	100	Paired	Illumina HiSeq 2500	23098471	4.61969	Ensembl, release 98	85.01	ERR1138640
Mus musculus	mmu_04	Liver	Adult	Male	100	Paired	Illumina HiSeq 2500	26620255	5.32405	Ensembl, release 98	90.8	ERR1138641
Mus musculus	mmu_05	Pancreas	Adult	Male	50	Single	Illumina HiSeq 2000	20179079	2.01791	Ensembl, release 98	93.43	ERR2130640
Mus musculus	mmu_07	Pancreas	Adult	Male	50	Single	Illumina HiSeq 2000	23933563	2.39336	Ensembl, release 98	92.68	ERR2130641
Felis_catus	fca_01	Liver	Adult	Female	100	Paired	Illumina HiSeq 2000	75301290	15.0603	Ensembl, release 98	94.39	ERR1331678
Felis_catus	fca_02	Liver	Adult	Female	100	Paired	Illumina HiSeq 2000	36536733	7.30735	Ensembl, release 98	91.49	ERR1331679

## Sheet: S2 Table
Table S2. Normalized expression levels of shared 409 DEGs in liver samples of both panda species
Gene ID	aml_HT	aml_PP	aml_YS	aml_CC	mpf_S1	mpf_S2	mpf_S3	has_01	has_02	has_03	cfa_01	cfa_02	cfa_03	mmu_01	mmu_02	mmu_03	mmu_04	rno_01	rno_02	rno_03	afu_1025	afu_0708	afu_0527	afu_0601	fca_01	fca_02
OSGEPL1	7.80493	7.08597	8.68116	18.6834	42.0595	36.6898	45.2108	15.1141	21.3226	21.3672	529.437	496.601	537.897	25.6563	30.5356	18.151	26.7571	15.2439	17.2606	20.5367	6.09677	3.57627	2.35277	4.4135	47.3822	43.7457
RNF217	5.77752	9.30204	10.3867	5.82844	40.6336	43.5059	36.5972	36.2914	39.7575	51.0721	120.836	121.002	111.202	50.0524	47.7727	46.6355	51.2974	70.5794	48.5712	50.2965	6.57158	8.19888	8.98503	7.30867	20.4361	16.2524
GLDC	85.7134	148.651	53.692	46.6901	757.062	498.364	530.833	116.198	111.361	179.058	1581.52	2146.54	1726.85	505.932	438.487	416.66	427.567	309.145	122.185	259.543	18.5398	18.2061	19.8164	18.7835	533.165	400.096
HERC1	8.50771	12.7678	16.8052	6.68017	27.0026	22.4106	25.0278	113.972	88.2254	118.929	130.257	109.882	112.498	35.9221	32.691	34.3384	41.6374	39.2038	52.461	55.5822	7.62885	2.98331	8.56459	2.41014	143.712	148.928
TBCCD1	20.9088	13.505	13.513	22.4967	36.5028	48.9066	37.3907	43.2575	35.3152	47.51	90.8798	110.864	141.097	36.7423	39.3762	38.9222	35.5078	32.3866	47.3154	39.6319	5.63861	10.0081	3.61892	5.30928	41.0592	28.1074
C3H5orf34	2.09445	1.46876	0.869711	1.16986	10.895	14.0744	16.1102	3.52178	6.55882	4.42932	46.1087	43.4867	49.9737	31.0658	41.0047	44.8016	51.1346	8.4541	10.3694	10.8677	1.84904	1.04588	0.335213	3.36601	76.7599	77.9926
BIRC6	7.80115	9.41228	7.44853	8.44542	33.1268	24.7805	30.1361	205.524	181.624	247.226	92.4169	91.297	103.964	115.096	88.3669	102.494	114.396	138.869	162.61	186.838	7.87583	4.8207	6.37342	0	124.428	111.073
VPS13D	11.6048	12.1677	18.992	21.8216	32.1265	30.4892	47.2657	70.1296	92.5512	85.6109	114.343	147.618	195.872	84.4756	71.4076	84.4365	93.5091	53.2837	51.2958	57.5722	9.78591	6.7726	14.7257	7.32293	82.9208	75.8928
FAT1	3.80956	6.25408	4.31072	2.84121	22.9449	15.1532	21.0684	205.815	178.74	150.844	75.8693	88.1291	101.453	77.0199	73.6228	79.4725	66.4844	98.8825	42.9172	58.5902	4.28573	4.05611	4.936	2.40392	69.023	45.1752
UBR3	50.077	39.8113	54.5868	51.6107	71.8802	69.2995	73.2215	165.774	159.961	185.402	241.16	200.31	205.916	211.105	167.252	174.843	196.322	155.363	123.652	178.606	20.003	9.22934	20.0186	4.88477	257.81	247.376
STRN	6.6053	6.4179	5.87748	7.00098	14.391	13.6644	17.8656	36.8273	35.2968	35.6366	67.9811	76.5742	83.082	35.7221	28.0273	34.5887	34.6408	36.8564	45.5581	58.1398	8.62828	10.1799	11.4888	9.10295	33.738	24.9758
ARHGAP24	6.6912	7.2189	12.5185	8.40911	33.8635	18.5423	23.3944	14.7968	13.2727	13.8064	65.4757	51.2889	46.7932	19.8863	14.2503	13.5969	17.0807	24.0912	22.9598	23.8964	3.06706	4.33302	2.19279	5.76681	64.6896	93.0179
ASCC3	10.3077	8.06528	8.18705	11.3023	18.4726	18.0695	17.6302	113.603	173.674	111.573	100.677	94.8656	100.273	49.2237	47.6868	43.36	44.6129	76.3116	87.8082	96.7401	14.8134	9.03548	13.7807	8.88139	97.1058	76.0265
LOC100473459	11.1404	12.175	4.37709	10.6671	36.569	31.6406	39.7796	83.5541	92.2791	76.3307	45.9468	49.5739	56.3397	189.814	160.458	158.15	157.002	56.9747	56.6085	59.221	6.29235	6.51352	6.2629	3.29416	67.5872	46.5423
SCRN3	21.0551	18.2012	25.5556	31.8667	167.885	138.84	123.537	48.3418	48.3087	48.9404	130.819	117.375	119.921	131.748	125.974	111.631	133.936	48.3311	46.6542	60.7022	25.2684	18.3576	19.2203	21.0067	79.8662	77.2438
CNOT6L	27.1913	23.4346	22.433	21.4415	44.7498	44.9197	37.4411	83.9816	103.521	115.187	104.569	95.3822	97.2327	73.4323	43.9323	56.2406	69.7191	80.8596	53.3992	80.8384	12.2627	12.4408	14.7311	15.8355	121.518	108.396
NEK9	32.9388	34.0889	27.8357	36.796	60.5155	51.3576	66.9804	56.6483	60.731	63.2185	205.991	212.014	203.393	127.884	121.889	127.582	123.478	67.428	69.8258	80.6812	35.9158	27.1499	17.3753	8.8756	84.9425	81.8063
BMPR2	40.9363	31.8775	29.8427	37.0799	63.6464	49.3552	56.9789	108.913	128.909	84.9807	105.296	115.762	96.0685	56.318	44.8875	51.1127	54.2625	57.1794	49.3938	57.9685	16.7776	22.8488	14.856	22.7346	120.549	114.667
GTF3C4	3.39562	3.423	3.32361	2.56045	21.7745	21.5432	24.6818	37.7403	30.1735	22.9844	47.7096	49.6689	47.4767	61.6066	55.4401	60.2588	57.0975	27.3201	19.5858	21.9039	8.97395	6.88366	9.01048	5.74464	24.2216	23.0796
ANKRD13C	25.6777	14.6794	11.7789	26.7248	58.9883	46.6065	44.2317	47.4068	45.769	43.5995	85.374	78.5777	80.937	33.7485	26.5078	26.8476	32.8129	67.4706	48.9649	61.287	15.4502	12.9289	12.0658	8.65411	131.994	115.104
PIKFYVE	7.02764	4.72694	5.07692	5.77136	11.9307	12.5891	16.0593	74.7176	80.6818	103.339	54.3663	54.445	69.3433	30.7653	30.0096	31.5283	30.1854	40.3947	40.5661	46.743	10.6772	3.1702	7.21165	1.9197	65.4247	61.1748
AKAP10	7.42436	7.00066	5.68509	8.72334	17.5476	15.3577	14.1928	52.2533	59.9401	57.536	62.5326	58.5542	66.8837	27.1029	22.7183	28.5516	29.2249	20.1505	25.0112	24.4011	15.3404	9.2977	6.59707	11.4092	66.9687	69.9356
TTC37	13.6939	12.2243	13.3683	13.4907	28.4987	25.7272	25.4583	81.1694	131.256	99.1613	74.0916	68.9684	74.6667	32.8737	32.5137	31.963	31.8386	67.8823	78.4991	87.5342	13.8684	11.2697	5.38141	14.1263	73.8791	65.8296
SOX5	1.78538	1.35022	2.36741	1.99446	18.8468	19.4122	17.5665	84.6219	31.0532	85.2213	69.4986	75.1816	97.8614	13.0382	13.3782	18.4789	18.2694	54.2775	47.0321	38.246	8.28025	5.18087	5.91556	4.91284	96.2683	105.235
PARG	7.98335	9.37534	12.5759	10.4971	21.2067	22.234	26.7204	42.551	45.8691	46.1705	42.1629	48.7146	51.0917	54.1536	50.2488	53.4862	52.2062	57.1071	62.3481	75.1879	10.3659	6.02468	8.36748	2.30828	50.9177	42.3705
PCNX1	30.8905	21.7542	25.5817	11.4945	51.8459	37.0818	50.2439	92.4205	90.302	80.1257	126.163	131.997	140.691	34.6925	28.9302	36.7521	36.9334	80.7005	70.3491	75.6131	28.6742	15.0079	18.0664	14.8325	110.095	100.21
ATE1	7.92638	4.51626	3.17385	8.13516	31.7095	32.0005	39.56	98.6608	77.2884	81.2623	45.8878	50.1656	57.4462	70.9871	65.9629	62.3778	71.5473	19.6119	25.8237	29.9281	9.12264	8.64424	9.79586	3.40656	26.9582	26.873
ABCA1	100.388	184.634	120.255	100.593	170.599	169.039	217.779	486.083	561.506	651.539	599.695	657.132	631.642	530.606	538.385	553.882	471.94	194.235	176.334	212.15	109.448	77.9279	99.2764	59.5637	608.382	781.108
UACA	8.36243	7.78141	6.4107	7.00628	21.5512	18.5598	22.5137	92.8689	93.6842	68.5862	54.7409	51.097	42.239	22.2127	19.4259	23.636	18.9198	9.95434	12.6562	17.8411	5.4937	7.59314	4.62898	9.50146	82.3796	54.6891
TNRC6B	9.49686	5.70924	9.28485	4.17121	13.7357	10.4599	13.6629	52.6118	47.3891	61.1817	39.278	44.6725	39.5413	39.2629	30.9294	43.234	49.2031	40.0276	39.0339	42.0466	7.44853	5.9158	6.20868	6.66638	42.1031	32.1121
DYNC2H1	0.801837	0.808303	1.53399	0.638211	3.38306	3.43263	5.0902	10.1169	19.5738	13.098	16.6223	15.3839	19.5699	5.79437	6.36299	6.77079	6.8796	6.37524	6.38632	9.55062	0.694279	0.469908	0.451827	0.388885	19.5537	14.4758
PRR14L	7.79523	6.83312	5.43805	5.32934	15.3487	11.5846	17.3102	61.7533	44.4199	52.8109	44.2819	42.3587	52.1494	48.972	40.712	50.3112	47.6858	26.2223	23.3974	29.3659	9.87774	3.67388	6.37963	2.49587	36.2139	30.0407
LOC100483879	6.88453	8.52921	4.41068	11.2285	49.3183	48.6327	49.648	100.391	91.0462	109.081	91.8946	102.784	98.6517	95.6771	84.0359	88.1387	86.7668	58.0676	59.9269	82.6955	14.4972	24.0783	14.4699	24.5788	105.702	104.456
ZNF407	1.65515	1.14472	2.24294	1.37401	6.13885	6.26605	7.6291	35.9406	28.1641	40.7839	24.3234	26.1487	30.763	12.6215	14.2323	13.0754	16.1561	15.9604	26.928	27.7139	3.40792	1.10716	3.23803	2.4179	11.6771	10.6208
CDADC1	11.8993	11.9323	13.8429	14.0427	50.7059	46.8038	45	26.7723	27.0892	28.3121	107.415	75.5943	68.744	70.934	62.2166	63.4302	62.9354	96.9718	98.6855	70.9617	16.2518	21.749	15.9723	17.9518	78.202	64.6552
LRCH3	3.48892	3.24945	5.23882	5.48084	9.75424	16.9292	21.275	24.9026	17.6241	27.8976	28.8426	29.5901	29.9299	13.416	14.618	13.3965	16.7197	18.5599	25.5462	19.4814	3.92204	2.34662	2.3227	3.23669	16.8222	13.3254
C1H3orf38	22.3342	12.0038	9.86411	38.7903	57.6619	66.8827	55.7297	54.4728	61.4854	48.442	122.024	122.176	112.873	66.7526	70.8871	72.8001	62.7368	43.8236	34.2022	41.7318	16.8184	21.1986	12.1116	17.2328	113.134	88.453
ZBTB44	35.8836	22.6876	16.1403	24.2076	71.2743	63.8168	53.5062	71.4174	71.4172	63.0391	65.3644	56.6483	57.8746	116.944	80.8727	98.5902	110.519	80.1866	69.7508	76.9118	9.49625	13.1435	13.1433	8.39105	39.7062	44.0465
LRRC40	3.5978	4.37814	4.44425	7.2344	41.0007	20.6534	34.5428	151.669	134.296	136.484	83.4525	73.8578	73.2343	34.8512	31.687	30.6245	36.1092	64.8577	64.6866	80.3753	7.00696	7.56923	9.09749	20.5436	41.8757	47.2282
FAM126B	12.6331	9.35907	9.50038	15.3349	35.4418	29.5987	30.0311	32.1033	27.3042	53.3243	173.818	157.008	152.731	69.5894	74.5257	59.0537	63.763	118.661	208.75	282.554	16.0242	17.168	27.1535	20.8199	166.242	114.552
FAM13B	19.4318	5.62475	10.773	18.8671	25.3338	21.0719	21.5774	58.2528	50.5126	55.2491	65.2249	68.7585	77.3072	24.9124	24.7972	26.6797	27.0487	29.4347	33.8751	38.8661	16.5401	8.14582	8.69205	11.0985	55.7091	44.4756
NUP205	7.39838	7.22946	5.68383	4.87756	10.934	10.4074	11.366	56.8469	52.1139	54.3157	26.3431	30.1087	32.2583	29.6168	27.5226	27.2143	24.8696	27.5271	22.7396	28.8235	7.25246	1.24513	3.29235	1.28805	34.8154	27.1549
LCORL	4.44055	1.77739	1.91248	3.09185	6.05784	6.59885	6.69524	15.3738	17.0972	20.2267	16.9914	14.0373	17.0051	14.2266	15.3143	14.2937	13.4676	22.4514	31.2881	33.8424	1.41279	1.3085	1.69851	1.17313	19.4928	21.215
KLHL11	8.91771	6.28764	7.24509	6.0909	16.557	14.1067	15.3047	17.8777	21.3086	16.2854	34.4222	25.5344	26.6929	49.481	50.4244	49.5856	48.0853	23.9723	25.2921	29.2222	5.87053	4.2912	6.72401	1.3153	35.7003	30.9666
LRIG3	3.63152	5.06436	12.9255	6.22348	21.1874	12.5765	13.6404	17.1353	20.299	45.0666	104.848	90.6833	80.0784	15.4534	16.5055	14.8522	16.2779	38.8118	68.0826	45.4097	6.79023	8.90753	6.61509	10.0886	54.3607	85.6768
TUT4	9.3185	13.1098	10.9533	11.2772	24.5281	18.6932	25.7116	36.1953	33.6341	61.9681	55.518	50.7235	61.7106	26.8642	24.4363	30.999	28.9716	93.314	83.7634	127.171	11.3393	8.56867	8.23898	3.23801	50.1758	46.7781
FCHSD2	10.1789	9.36144	8.80988	8.668	32.0475	24.3429	34.0037	47.9756	81.2155	75.2037	30.8988	41.9831	47.1696	14.5762	13.5412	16.5631	19.6669	59.352	79.6654	103.576	7.18835	3.53206	4.54138	5.83479	33.3348	41.8083
ERCC6	7.20189	5.11238	5.97587	3.25759	10.4293	11.5159	11.5031	22.1788	22.7071	26.0092	32.2888	27.6869	30.1847	12.0369	12.9152	13.919	16.1881	16.4883	20.5021	18.8293	6.29439	6.96612	6.8229	4.65497	29.3448	30.3655
IFTAP	12.9038	9.89726	11.4819	14.4968	74.7825	72.4099	88.1611	29.281	33.4393	25.0019	60.1042	50.5637	43.8687	28.7821	31.4753	22.9172	24.7066	69.7528	69.2946	134.829	6.7285	5.32279	6.37138	10.3383	34.2383	18.1077
WWP1	56.125	60.5936	57.0951	45.3172	143.925	123.769	150.241	378.288	274.386	343.763	330.646	322.702	337.166	216.912	188.783	182.509	209.548	298.658	258.809	412.137	66.2096	80.5596	90.0926	86.7006	277.135	277.67
DCUN1D3	7.81789	13.1863	8.11037	4.96686	25.2059	28.6317	23.5673	50.0621	29.067	56.2874	62.9706	38.7941	38.8931	16.9712	18.4622	21.0137	18.5791	15.9114	13.929	14.0854	5.52426	8.78056	5.42746	6.92057	26.0004	17.4752
DENND1B	4.35699	9.32775	7.60469	4.1418	10.0272	11.9378	12.8247	51.8101	29.277	36.4122	39.1642	31.7045	34.0423	25.702	23.3447	22.9955	24.7875	48.9033	54.2877	70.6283	5.62	3.59629	7.78032	1.24009	55.9118	44.2083
CNOT1	49.0366	43.2158	48.2552	50.5254	71.7337	61.7746	74.246	138.088	126.104	157.126	149.28	139.919	145.489	114.132	88.2957	109.032	113.292	118.42	112.9	137.152	52.1081	32.8031	41.8577	38.139	155.537	148.999
TMEM245	5.19398	4.24939	2.00272	4.49671	68.4404	47.3855	56.9678	106.003	108.383	92.0215	145.713	130.933	152.475	33.0209	25.456	30.1561	41.8439	51.2274	49.6751	52.4838	28.9768	22.2358	24.4346	4.8426	76.5312	91.6929
KLB	4.72645	37.0996	15.6756	21.0598	35.9973	51.2867	33.066	74.0805	86.7965	44.8424	25.9338	66.0946	67.3965	91.8231	65.4505	73.1924	121.76	81.2867	89.6726	77.1703	2.41596	1.03415	2.43065	0.475466	82.9209	217.39
GPHN	35.0463	28.4661	31.7569	29.7669	118.758	118.479	111.302	90.7612	64.0964	148.189	168.902	175.234	184.777	251.058	212.724	217.539	233.059	145.626	123.167	141.327	38.2679	32.4637	46.4349	32.9352	255.299	360.048
CDK12	6.44058	8.82582	6.96414	5.02042	28.6128	28.9175	30.5407	52.0149	40.6477	62.1497	41.8396	41.2707	49.3986	24.4415	26.6041	31.8573	35.8581	41.8541	44.6962	49.5304	11.5228	9.1984	7.94038	12.9129	34.2444	27.5485
ASH1L	12.4805	14.1341	13.4285	9.03828	36.9932	24.1527	38.3345	90.9221	79.0263	103.928	43.1158	51.084	43.4872	47.2351	40.661	52.3381	58.7975	69.6007	76.9994	90.7387	9.92726	3.68922	12.5198	3.51707	42.2773	51.3689
LOC117795055	293.913	203.963	77.0571	606.093	953.909	603.529	1000.48	1221.01	1017.28	870.03	1126.84	1487.36	1757.29	1070.12	799.91	915.23	1236.66	523.316	465.792	1053.38	64.1922	48.6273	92.0665	21.6657	1625.58	1430.82
GAN	2.78504	2.00011	2.68717	2.3615	9.127	6.63802	6.06149	33.3974	17.322	18.2387	41.6123	26.9786	28.5183	8.45823	9.99297	11.9708	9.46446	13.4012	11.3091	12.6308	3.40038	5.70224	5.48284	1.7478	22.0285	19.706
POLK	3.87579	2.61341	1.37949	4.39627	8.47924	11.5108	9.18052	52.7243	60.4434	56.5349	34.1533	28.8912	37.2049	10.7977	15.1526	14.0329	12.6438	9.62013	11.047	16.4437	8.5133	3.77392	5.16817	5.36309	71.3965	58.612
LDHD	24.3387	24.3291	54.079	13.9522	644.284	504.425	578.345	132.905	76.7462	131.63	72.3081	123.21	106.384	375.344	408.088	346.027	311.507	203.142	166.396	190.679	9.38843	0.794294	3.20768	0	130.786	261.048
AASS	247.317	190.211	103.186	143.885	432.971	306.712	404.536	221.671	184.256	721.236	804.148	712.081	480.267	1065.28	987.261	966.476	1049.67	743.695	645.372	919.589	44.9451	18.151	56.4643	11.4416	716.332	682.353
MED13	30.4887	24.9746	28.8485	22.828	54.0455	38.8934	73.6413	267.764	118.041	167.968	122.347	100.1	123.211	81.3433	64.2302	76.3794	90.4385	145.841	105.046	129.366	23.1882	8.29088	20.1723	8.45238	146.046	133.286
AQR	15.844	14.3716	15.0789	24.4713	36.5841	23.6705	31.7682	45.1099	48.1454	51.142	63.4927	52.1324	61.5264	28.8532	26.8659	29.6295	27.0394	42.2421	43.0437	49.5251	16.4359	15.4209	17.3558	19.7997	81.7361	70.224
C4H2orf42	9.19851	1.64795	1.19488	5.40036	24.7015	23.1003	27.6347	33.314	19.8976	36.3517	31.7535	43.5051	38.728	27.8283	22.9353	23.3713	26.3727	22.1015	30.9277	22.4786	6.71227	5.64464	4.32187	6.19967	22.6741	24.6846
ADCY9	15.4468	12.4988	13.3381	10.3381	87.6394	42.2158	77.4647	19.5663	43.6382	14.6066	78.2271	82.8114	66.1244	75.5262	74.103	85.7056	95.1948	18.942	31.6024	20.7768	9.70276	5.3695	13.0848	9.56136	58.1953	76.8961
SLC30A9	42.3585	35.6594	32.9723	56.9176	72.4984	64.4776	61.4304	100.619	114.446	100.798	167.164	146.197	158.929	65.0698	68.8213	59.8976	65.462	89.2735	99.3033	112.955	34.8255	56.6115	35.4248	34.2082	129.463	77.9846
ZNF800	6.89111	4.69199	3.565	6.28379	18.7847	26.0461	24.8817	122.58	73.7946	79.951	44.9104	35.6143	34.9031	28.8906	34.1645	30.0608	35.257	23.7257	24.0614	30.3881	5.58659	7.32241	11.4085	3.55363	36.1885	30.0091
GNE	55.3519	59.1615	46.9735	39.5637	313.123	243.88	230.823	267.887	231.85	408.688	274.913	327.956	325.884	193.288	226.579	240.389	220.245	213.903	217.747	215.49	35.6871	16.6703	76.9386	20.1285	746.323	868.456
SPG11	18.918	21.9397	29.4992	13.3054	42.0706	37.9215	42.3797	107.418	94.4917	121.598	85.6138	75.5545	74.8627	42.2288	39.8394	38.9792	39.6916	59.2761	56.2303	67.4165	28.3291	14.5514	16.3667	21.6814	67.0045	53.6591
NSD3	18.7113	11.7804	22.5366	17.0626	40.8615	37.0677	45.1309	33.2254	31.4612	40.0503	46.0444	41.1026	52.3913	39.3009	34.2968	42.4711	43.0698	26.1067	27.6565	28.4168	16.1626	12.1734	14.7257	10.2138	55.3215	56.3795
GHR	61.9509	63.0343	70.0855	55.8051	300.509	256.617	227.223	458.976	472.274	665.953	297.203	315.225	292.052	774.302	697.541	610.555	788.266	1125.26	781.862	1226.93	40.6599	41.1325	94.7357	32.7209	255.772	251.962
PDCD4	56.4073	30.7275	76.4411	62.2545	126.006	165.759	129.958	175.602	128.246	123.246	156.335	148.084	213.355	386.376	344.492	368.892	420.959	131.772	100.838	130.763	32.6019	50.3827	27.9726	27.3487	318.32	265.366
SBNO1	20.2326	20.696	11.0481	15.7387	25.9822	30.4543	33.3354	71.6795	64.4297	66.0634	89.1602	78.4092	76.2357	44.8429	38.1769	43.447	43.6054	79.5065	77.0195	107.768	18.3378	31.6434	17.284	13.9363	104.391	82.8741
RIC1	22.459	27.1162	19.2302	16.7754	49.9646	38.993	52.2154	49.1013	51.7906	60.4155	87.3986	80.8734	78.0223	54.2052	51.6754	55.1432	65.392	59.4084	74.4746	88.3703	30.4875	23.8909	21.4509	24.6857	54.6252	56.5616
UBR4	30.7187	29.9941	26.4608	19.8032	42.508	38.4021	47.0799	103.39	78.4868	158.5	89.4509	102.198	103.27	191.024	125.13	169.161	187.152	91.0948	92.6096	87.7103	27.6711	11.209	14.5581	4.78298	76.1042	78.2528
ZNF236	2.9412	2.74529	3.82874	1.64281	8.86823	5.27666	9.9809	17.4711	17.1183	23.2006	15.7806	17.2725	19.378	29.0987	26.5671	30.3454	32.5175	16.3021	20.1209	18.0393	4.02729	1.41741	3.63432	2.93254	34.7757	33.8541
XPNPEP3	4.59679	1.34315	1.5582	3.85132	22.2993	27.3022	26.7679	35.7243	29.2461	41.7706	42.3121	46.0337	52.4217	36.6869	30.0706	30.4303	36.9775	26.3281	28.7145	33.3318	15.1163	13.9307	7.78168	9.14979	52.6971	69.8406
NSD1	15.6337	18.4995	14.4417	10.6438	33.9061	26.3191	32.961	34.796	48.2718	44.4888	61.1321	72.2489	71.0491	77.2093	67.4058	83.0151	88.0164	93.675	84.8025	108.495	25.5168	22.0826	19.5409	19.6923	73.6005	70.6459
FKTN	4.87404	2.47509	4.60618	8.3362	27.3627	17.7735	15.7145	20.063	29.3888	25.6597	39.8243	23.173	26.121	23.2617	23.6483	17.6556	22.5291	51.2375	54.1503	64.404	8.0988	3.60212	3.31294	3.34827	28.3949	29.1221
EYA3	11.1168	12.075	8.60164	10.1239	43.5847	28.4943	40.2882	27.4448	27.0906	28.8317	34.2944	29.3601	39.3433	32.9247	30.865	38.4187	36.8395	40.8809	39.0619	36.1157	10.9187	10.0074	2.50182	4.6931	35.3196	36.5733
KMT2C	10.2925	6.50023	9.55503	5.53388	23.6376	16.0791	23.8193	100.184	74.2599	131.386	53.195	48.5696	52.9175	40.0538	30.7363	40.4112	46.0079	29.2066	35.6661	45.0236	13.2429	6.05612	13.21	12.515	41.0897	44.5542
TASOR2	9.71657	9.73409	8.33715	4.6519	38.0674	29.6577	37.7095	120.517	97.2092	147.797	41.2028	38.2775	41.4357	24.1939	21.5309	25.0281	21.4021	22.1215	18.6176	22.1473	14.0431	8.79085	9.61348	10.616	53.865	53.6382
ABL2	4.78892	7.15191	6.73381	2.42719	7.45628	6.9189	10.6352	23.4949	20.3899	20.6717	25.0385	25.013	19.4576	18.1484	15.6247	21.3998	19.8642	9.26419	10.4866	7.84123	5.28115	3.06263	6.49886	4.22428	12.7996	11.5891
ATF7IP	10.8519	10.5622	16.7152	11.9764	21.6573	23.77	20.0282	46.0302	62.3389	86.6744	49.1358	51.7046	67.1361	20.9801	17.1759	19.5679	21.7056	41.9087	47.4207	46.5589	17.7595	8.58755	10.3685	17.1452	59.6898	64.3025
LOC117802419	1.13159	0.495964	0.503452	1.06659	18.5301	13.1703	17.0374	36.3601	14.5761	47.2137	25.7343	26.3841	30.1279	40.2375	42.6329	41.1706	45.0874	20.2064	18.4189	16.7714	5.98957	1.53311	2.76398	0.264327	75.894	96.0738
MPP6	22.2378	20.3168	23.9679	27.0287	62.985	81.3418	47.3172	63.6681	23.2897	45.0193	86.5079	81.3419	89.5787	142.925	139.125	130.972	131.393	232.312	202.801	296.637	8.70698	16.5138	16.6424	24.4995	241.236	212.28
HIPK2	9.81804	12.761	9.79059	6.38211	45.1033	29.5343	47.9753	68.3137	125.878	71.0144	63.896	62.6249	55.2457	64.3801	42.4335	56.6222	64.451	67.7585	59.2937	54.6071	15.9772	8.03314	15.1599	4.13436	19.2686	21.4662
EPM2AIP1	9.42773	10.5651	19.607	10.9654	36.6364	37.1479	60.0307	63.4239	40.0759	60.8141	57.5904	56.2961	68.1281	42.0531	46.0708	46.2221	42.0094	35.9369	40.6547	44.4953	19.8726	10.7318	12.4538	5.10425	38.7603	42.5995
SMAD4	33.3341	17.2209	14.5486	37.3793	47.2947	62.517	54.8188	88.1796	68.5031	89.3751	99.9037	89.1807	99.2525	109.542	89.3006	96.6142	102.104	82.5836	93.4912	82.5004	22.4584	34.4518	24.969	27.3271	121.162	129.435
EXPH5	13.1349	8.09889	5.21492	8.20302	26.4485	24.2286	30.5283	64.8111	9.73513	57.3109	93.2303	79.3919	77.9273	47.8045	33.3588	41.7543	45.1159	18.4753	20.6177	24.5987	13.3653	2.86683	4.50044	4.84188	69.076	103.348
UTP20	6.85137	7.3707	8.10548	10.5673	19.4719	20.0616	21.5713	49.6887	39.3326	36.387	36.9919	37.4331	42.7671	35.4221	31.4137	34.903	30.851	16.714	21.0152	20.731	10.5996	11.4564	12.1781	18.0649	37.6303	33.4396
SNX13	17.9321	17.0356	11.3615	24.3058	35.8452	40.1172	42.893	51.2374	52.8843	51.8878	65.5366	57.0959	59.53	73.9846	63.1826	65.9686	73.2253	100.154	85.6755	152.937	22.6892	15.5907	13.8939	12.413	87.8521	65.8355
THADA	1.94584	2.53415	1.18727	2.42213	12.6888	12.405	15.1675	32.4134	25.7166	34.0588	23.1994	26.4674	29.469	19.0386	19.2399	16.6525	19.5834	13.6331	22.6314	19.4802	4.96426	5.82391	6.61798	3.04276	58.9482	126.013
ARHGAP42	4.79536	3.68307	9.10287	7.34663	17.3933	15.6697	26.0418	81.4081	44.5389	58.5145	33.8025	30.0269	35.3911	127.38	85.0311	97.8173	109.026	74.9649	57.3612	74.278	5.05911	4.57858	3.91325	11.9287	45.7803	28.1584
HIBCH	30.3007	28.9756	45.1643	32.3105	165.385	100.391	143.566	83.4579	78.6513	164.937	270.167	215.761	223.092	142.868	143.526	110.634	130.686	121.846	84.4038	132.678	39.3558	42.5758	76.6898	26.2303	513.596	426.178
MTMR4	27.232	30.5732	16.5892	20.3586	48.4958	53.0896	55.016	47.7712	72.8375	149.876	53.6923	63.2532	70.646	132.749	121.063	111.256	123.144	117.507	126.798	120.19	19.1168	9.21015	9.77046	6.73943	61.9768	77.2125
ZFHX3	1.9579	1.29878	2.02467	1.59605	12.4804	7.08347	13.3129	11.3695	24.1942	17.087	17.5673	20.0531	19.0413	16.022	11.2186	16.5907	16.2711	19.9566	17.4118	19.2553	4.63107	1.93827	3.2191	2.61269	14.8103	19.9938
SETX	8.60619	5.70744	8.08811	4.86101	24.9637	26.7768	28.718	223.121	173.039	269.641	42.7733	40.1188	45.4049	65.3075	54.9666	60.4606	63.8105	53.6786	62.0693	86.7834	14.9265	6.26607	13.0846	8.90467	66.5783	54.3264
ITCH	33.6173	27.7348	19.9421	44.8716	92.4423	76.6485	78.9613	193.564	157.311	221.49	181.66	169.372	165.375	108.671	94.5688	95.2182	97.6927	146.678	145.739	198.8	47.7707	53.5248	60.3302	64.6424	174.113	157.127
PPP1R12B	2.25164	0.690806	6.0106	2.3581	5.86225	4.46338	11.5903	31.7713	23.6913	34.6895	9.24828	9.81847	12.4233	6.69218	5.61586	6.20561	7.59313	6.25238	9.98154	9.65877	1.09633	0.964636	1.85504	0.295671	17.5318	15.6516
MBD5	4.10279	3.34212	3.68759	3.74992	6.38538	6.1945	6.51726	9.01431	12.9036	13.0368	8.162	10.5947	10.6118	7.16066	6.87641	7.08156	7.51697	8.7594	7.68074	7.15466	2.55115	1.27775	0.929742	1.09554	7.52273	8.10066
RFX3	1.27055	0.215561	1.38584	1.23619	4.08892	3.62176	6.45691	13.3427	12.3905	10.1115	16.813	11.6653	16.805	6.30172	4.48326	5.77821	6.77558	4.44737	5.86373	5.31829	2.35328	4.79506	0.838284	2.40502	7.56084	7.53292
MET	75.6662	43.0492	39.2492	56.8169	123.596	103.92	86.6776	421.526	216.388	187.664	209.49	168.684	180.9	232.477	218.487	230.055	201.575	157.061	125.653	161.553	23.9954	25.1896	60.8435	12.0848	277.938	252.736
CHD8	13.0922	16.0668	13.4147	10.2377	23.5386	20.4709	27.7264	26.5644	27.6948	24.964	41.1102	40.7688	43.3038	28.482	22.6641	23.7951	29.3909	36.8393	35.0024	38.2643	19.2407	8.05453	11.3875	14.5247	41.6685	38.975
TAF2	14.0882	9.44365	6.10991	20.7305	22.5937	20.687	23.3799	63.5153	57.9241	62.4092	48.0222	45.5884	54.1897	32.16	35.8268	41.8423	29.7735	26.757	26.431	36.1945	16.4907	18.2008	8.99502	11.5866	55.284	43.2107
MAP3K13	4.49079	1.73474	8.26284	1.65806	35.4799	43.2542	33.7112	25.6501	24.0203	36.1808	32.8777	29.2294	38.4679	29.8363	24.0339	23.1692	34.2434	37.0256	75.6231	53.6184	5.05886	0.870451	9.2446	2.34665	41.3987	65.3046
UBE4A	51.8826	38.3504	39.937	54.2496	88.1412	72.2507	84.8101	100.616	97.411	119.278	135.448	121.859	132.291	141.203	122.337	117.877	113.104	161.008	164.285	192.031	51.154	39.651	50.6449	58.5336	129.293	144.471
SEL1L	66.5089	95.4838	58.5281	82.9264	281.02	347.689	285.364	359.264	357.163	415.165	202.288	287.549	289.411	350.79	362.129	314.147	278.811	305.11	402.344	379.382	83.4959	104.359	82.4385	75.2006	206.336	179.807
IPO9	8.86711	9.12616	11.1482	7.24431	31.1211	34.0614	37.1884	25.8929	27.949	28.6414	58.0278	51.9252	57.1699	47.2468	43.4075	48.8306	49.1939	37.9315	40.1545	41.7276	26.1194	7.59034	15.6778	17.5458	32.7323	38.0163
REEP3	45.855	59.0325	43.7635	53.8712	116.331	99.3373	86.2289	139.836	173.035	109.101	196.141	169.149	172.721	161.292	137.013	135.805	136.62	242.809	164.952	277.442	64.9644	68.0457	45.5685	38.7278	90.7279	125.795
CACUL1	25.57	29.3237	22.6955	28.1349	44.0893	43.1231	43.0799	45.3252	59.1983	44.3284	121.558	111.723	124.52	118.6	142	132.853	119.518	96.9449	96.6626	121.92	21.061	41.9289	28.4369	4.13088	123.106	120.709
ELP1	8.21508	7.44947	8.38115	7.95084	27.0694	18.6595	30.7073	86.329	86.6173	88.6103	41.9999	43.4484	44.2117	29.4868	29.68	28.3641	27.4134	36.3753	39.6202	46.0142	15.0011	13.3481	19.4236	16.8493	57.578	46.7072
CDK13	20.6734	26.8274	21.0105	14.6038	41.2952	37.747	38.5421	37.1148	30.9028	43.2387	70.2059	66.7482	66.6601	42.5378	37.244	44.5519	49.4244	65.2806	64.876	77.1463	24.481	18.5507	33.9049	16.7055	80.7135	74.095
ETNK1	48.4125	32.4006	30.0997	40.2031	60.198	88.8673	71.8747	126.214	136.085	89.2873	139.544	183.613	173.717	105.252	101.409	114.389	87.4704	69.0118	90.0589	95.1972	32.2348	69.3734	50.1203	40.7064	346.218	257.925
NOTCH2	7.11912	9.60954	3.61427	6.73304	59.9985	50.6066	63.5967	69.0537	80.491	117.413	69.7077	78.0684	81.4784	105.614	91.718	105.864	97.4972	101.117	54.4073	55.6083	19.9413	8.00951	19.9753	2.27855	162.64	182.977
PBRM1	16.8946	11.2595	9.24549	11.3101	62.1352	55.0955	55.6859	114.467	74.915	117.501	49.4838	45.0826	51.5491	93.5845	74.8932	94.5973	96.3468	77.263	82.4347	113.851	16.4696	9.58353	19.9159	9.3809	78.5038	60.3846
ZNF652	1.95778	2.4026	2.32274	1.53093	18.0781	17.6699	13.0716	46.9102	40.9061	61.5315	37.4712	35.6937	30.0362	62.5752	45.7711	57.3369	61.71	36.079	38.9182	43.3473	10.1106	7.59133	15.739	4.90814	33.7848	31.2529
AP5M1	9.98132	10.3762	9.28318	17.8179	22.3525	22.3577	20.1699	44.9424	47.0917	36.7442	37.3206	31.9905	42.3502	21.2744	21.2249	19.8214	20.0874	24.589	26.9095	27.0395	12.5533	14.5168	7.40393	16.1925	60.9064	49.7307
SGTB	0.932452	2.94252	1.9913	9.68731	25.0732	26.3391	11.224	16.7788	19.8943	11.7074	13.3943	10.9399	16.6606	15.4177	15.2	12.9714	14.1787	7.34863	14.5429	14.7297	2.30766	1.07269	0.736728	0.317049	33.6467	45.8983
VWA8	16.2271	26.4341	18.4672	17.9718	57.5576	55.4984	55.5107	136.897	119.332	175.26	181.739	151.648	138.609	217.867	183.041	185.454	236.401	108.545	87.207	98.2173	32.0984	22.6515	67.5453	12.2599	207.591	206.034
PAQR9	0.600238	2.10462	3.60517	1.50869	7.42702	1.45089	4.9683	20.8781	27.5646	32.5102	26.3621	16.2584	13.3262	635.867	450.828	462.388	638.292	688.116	256.398	315.248	1.01641	0	4.29953	1.23353	67.422	57.0178
SMAD5	27.655	25.955	19.1297	26.7726	45.3929	34.1699	43.5653	163.995	118.002	126.113	49.5321	46.1509	47.0482	50.3864	47.5405	53.4648	53.1822	37.7455	34.6327	36.1151	18.6827	15.0847	23.43	9.60288	69.5981	68.508
ZBTB38	5.52464	3.73712	5.36484	4.10031	45.0077	34.4208	33.5266	52.6296	92.0923	53.8853	103.925	85.5988	83.7342	39.5945	33.7688	34.3397	36.4031	36.1115	40.7395	43.7056	26.4652	10.9079	35.2952	8.37303	49.4456	52.447
MALT1	2.87248	3.82034	4.58312	2.82158	5.56503	8.8052	6.71044	61.1042	38.1701	66.6259	14.1584	14.6525	18.4823	6.34019	6.48377	6.283	7.56771	17.407	18.4058	22.5425	4.12235	2.90173	4.41763	2.66823	16.691	20.8339
CSPP1	6.25725	3.10469	5.46272	6.6273	12.8813	8.59774	19.3403	53.7081	26.3685	54.0455	31.8079	23.2989	27.7911	11.2525	12.5108	12.3597	14.4813	19.181	30.3355	31.7978	7.43109	7.23402	4.54795	3.83764	100.201	57.2833
SFMBT1	17.861	17.6203	12.2834	7.00032	70.3325	56.8605	74.0464	45.512	35.0719	41.5169	64.1936	56.4607	47.2754	53.9625	32.8126	42.4455	39.8928	51.2739	52.013	60.2257	17.1074	14.7135	26.071	13.2545	51.1417	75.2675
LRPPRC	114.37	98.1127	75.1544	175.454	204.141	169.014	154.469	179.589	181.654	156.199	304.869	299.251	327.421	248.851	212.731	226.272	242.794	309.069	239.83	343.063	59.7832	112.547	100.1	122.106	215.685	212.531
SETD5	9.7694	11.2527	11.8425	7.35471	46.9529	50.2616	57.0799	70.658	44.323	110.409	50.1065	47.2183	56.0915	23.2337	23.7624	27.8487	30.0123	38.7366	48.1022	43.2601	17.1412	11.432	21.0882	11.9118	35.8679	34.8199
NUP153	16.5187	19.0132	15.9049	16.2377	33.0993	35.8327	35.0218	192.242	100.038	156.85	58.1039	57.4015	53.7292	64.7691	53.3675	69.2811	69.763	45.0427	44.3641	54.6915	20.5722	23.0527	21.4456	21.6951	52.7939	56.1066
SLC35B4	3.16471	8.83607	3.75467	4.41914	63.8353	46.8078	40.4728	39.1556	38.2786	35.1128	29.5141	24.6872	31.0722	28.4957	23.5266	26.7284	22.2439	46.0852	61.6098	45.6647	11.6074	10.5535	8.1834	5.16516	26.2338	28.2513
AOPEP	9.50943	10.8409	14.5828	7.67061	67.5683	58.8303	67.8499	223.031	50.3322	96.4585	23.439	27.6766	34.684	16.73	23.947	21.6399	25.4423	18.514	31.9984	26.8508	6.67934	3.31098	7.0039	3.42512	49.9303	45.3043
LOC100483022	4.92983	3.50382	1.6598	4.24198	14.4989	8.61378	14.0832	24.7044	29.9307	23.955	18.565	26.1849	17.7407	120.07	121.755	95.0406	79.6106	62.8777	62.5152	84.7633	6.25032	3.59152	7.55416	5.57299	25.1586	17.9041
ZRANB1	31.2862	18.6217	24.1728	36.4601	47.2507	39.3865	46.6535	48.5779	53.4594	80.8534	61.6933	67.0618	65.6881	119.612	112.116	106.643	108.707	85.0907	71.5551	97.0023	19.5991	20.8566	30.6557	26.1455	124.65	120.361
DCLRE1A	11.8696	11.7879	10.0123	13.4512	24.9819	18.6582	17.8982	42.921	39.388	38.2948	23.0014	22.3888	24.0574	17.8373	15.57	14.2869	20.5703	39.3158	33.257	40.8513	10.0185	7.3138	6.14409	11.0436	17.5908	16.8565
RMDN1	39.5858	36.7462	35.5701	46.6118	219.492	218.465	201.568	116.387	105.646	117.638	95.2384	92.828	108.668	128.34	135.187	98.7911	117.237	89.0988	75.9956	107.721	22.8259	26.5497	33.6708	59.6653	70.0025	66.8239
METTL8	5.79504	4.77501	6.29093	8.35103	28.1336	21.0121	27.3272	12.57	14.7912	14.8216	17.9583	15.5554	27.2202	23.4188	20.9094	20.8951	19.9888	12.22	10.5042	15.5251	4.04321	7.72243	7.50873	5.984	27.0254	25.1875
AFF1	6.01675	6.59268	5.99113	5.82115	30.5224	23.5739	30.3022	177.77	103.416	138.474	59.7582	63.396	62.5022	50.3438	42.4291	60.2949	55.3322	60.6821	38.579	34.5927	29.6715	15.9627	16.783	7.20192	38.0855	45.3428
LMAN1	186.428	266.792	157.825	315.718	414.796	387.368	324.55	755.179	693.652	938.936	628.654	526.832	590.37	453.089	427.785	394.475	386.73	478.43	471.627	635.251	161.783	243.058	183.151	227.685	561.361	490.627
DCAF1	28.8793	24.4568	22.2128	16.8141	41.425	37.7259	44.7922	51.0674	44.8404	55.1961	50.9305	48.6897	51.2742	54.4892	48.9872	52.6575	53.1036	40.8175	38.6535	51.8034	25.7035	19.5597	23.9237	11.5056	58.5108	51.6772
MTX3	1.94331	0.982769	1.46316	1.62816	16.675	9.45583	18.0541	25.6057	35.9807	30.054	15.2575	17.2787	21.2204	20.6299	19.8479	25.9306	32.5611	15.4096	21.2395	18.6768	5.96589	4.26713	6.18698	3.2698	46.5755	32.5756
FAM214A	17.0608	30.1124	39.6961	16.1291	198.459	127.102	185.725	54.5408	74.9856	187.122	169.327	130.781	215.206	132.248	123.782	119.144	158.975	68.4281	70.7596	75.4404	40.8487	10.9316	37.2663	46.1476	90.0375	63.518
SNX29	1.94154	4.07243	3.70202	2.26573	7.82851	8.50818	9.40484	8.72073	13.9929	14.856	16.1429	19.5203	18.317	37.8191	24.9301	17.0635	34.7529	11.4677	15.0265	14.2558	6.29692	1.92713	4.47805	6.64522	10.4989	9.201
GAB1	7.125	3.83718	6.71285	6.78887	13.2993	12.4357	16.8168	19.1937	34.7152	37.3592	15.4257	14.0228	20.7377	31.0329	22.5611	30.4928	30.5735	24.8198	25.0911	19.7064	4.20794	3.86345	8.04872	1.99831	23.2106	26.9806
ZSWIM3	2.14368	1.31537	1.52598	0.718412	9.61984	8.21807	8.79814	6.30705	6.28275	4.88195	4.67303	6.54296	5.89275	3.90736	5.80462	7.19396	3.84108	6.37287	6.17216	4.99524	1.36198	1.30732	0.209503	0.751326	5.85797	8.22182
FBXO21	13.844	31.4157	20.8379	16.9105	140.653	95.6436	111.545	88.5945	63.1826	89.6432	157.87	162.898	123.96	269.515	187.096	232.676	326.517	89.435	88.4568	106.127	54.58	30.9324	58.3127	38.5826	150.246	65.4028
BAZ1B	25.5738	49.7328	21.8954	12.7839	51.8202	49.8548	50.9421	135.186	127.547	133.226	83.9122	78.5789	75.4146	51.2454	51.3502	54.8139	57.5564	43.8377	61.4264	70.3077	37.7468	24.1172	24.8819	26.5471	53.1623	52.1584
RBM26	16.4623	8.83061	18.2558	16.3658	34.0079	30.8768	34.0328	69.9939	52.048	65.3006	46.7178	36.0096	50.7781	34.3199	36.3861	34.2674	40.0311	53.8975	63.9695	67.2326	17.3699	15.0768	13.9407	27.5753	68.1494	54.7222
PHKB	14.6859	17.0611	27.395	24.7568	42.4947	29.8353	37.2219	46.772	55.4358	68.8421	46.0506	53.2015	56.0668	52.7165	46.4378	45.0098	43.7375	67.3909	50.9912	65.0089	22.6931	15.4528	10.1837	28.259	81.3678	72.0317
MAP3K4	8.39222	6.73944	10.8881	4.17338	17.3853	13.8537	23.8861	34.7519	34.679	45.8008	19.4883	20.5439	23.8178	40.6318	35.2383	34.6168	34.226	28.9629	27.858	35.3119	7.06929	6.99374	10.4738	7.59764	31.6241	29.0744
KLHL5	3.57854	9.46377	6.69228	7.62254	59.1433	56.1742	58.8884	140.42	183.384	91.2399	36.5272	30.0114	33.4558	46.4808	42.8451	43.165	48.5481	17.4333	18.7288	22.4492	12.033	14.4811	5.25431	10.1753	46.2479	23.2878
TSC1	11.033	6.59697	6.11144	6.67265	21.0612	13.3354	24.0394	17.3973	15.3384	22.7358	25.7409	25.9275	27.3763	27.8907	21.9185	28.2873	31.5354	19.3347	18.7513	23.8282	12.8541	4.83599	9.07485	3.5503	28.6227	43.1163
ARHGAP35	18.2819	53.2275	19.6242	7.90166	188.506	84.8759	149.729	97.1604	93.5993	112.408	148.391	159.66	153.557	198.196	153.45	183.743	179.174	114.07	94.0805	121.41	40.4059	16.5968	32.0845	2.2892	106.071	126.608
REPS2	2.06393	2.75687	1.22434	7.57564	11.6041	15.7209	15.9287	25.7535	30.5535	44.4017	10.2753	7.50623	9.58092	93.9582	93.4004	93.7173	85.8862	31.7048	40.1754	36.7528	4.15636	0	1.97796	0	15.1248	21.5207
MLLT10	25.6346	19.5256	18.6024	26.3776	27.9104	27.7084	41.1026	35.5439	30.793	52.7863	40.5065	38.0912	46.9799	49.3884	45.0033	43.4735	49.6353	42.236	48.2354	47.1117	19.5213	19.0239	18.1604	17.9336	109.593	108.571
CHAC2	9.8001	3.43622	2.3254	4.37909	49.5191	42.2445	43.9896	34.5271	27.5166	27.4268	22.2138	24.6677	20.2056	200.013	218.328	165.655	190.828	104.754	78.0965	93.8938	7.63318	12.6863	3.94646	7.2051	23.019	21.3817
MED14	12.7105	10.5196	7.46345	8.00045	41.6541	62.0663	36.0586	48.0958	41.3152	55.8494	28.1878	30.3133	29.9267	30.302	26.0626	28.3954	30.4167	21.0075	21.3258	23.3758	12.9292	9.65501	14.3289	12.217	30.3433	24.254
MLH3	5.25708	2.96244	6.34847	5.97758	11.6652	8.51152	9.88429	76.1955	66.6222	73.861	16.3297	16.0943	17.4319	27.3476	28.0306	26.2582	24.0109	33.0893	33.9323	44.5676	6.918	1.96932	4.99208	8.58096	17.2451	9.65261
PUS10	8.55327	7.07321	9.38188	7.39152	18.851	7.45999	20.6711	73.4942	46.9788	73.8668	24.0544	33.6798	31.955	72.4632	64.2439	53.233	57.4194	26.3634	33.6436	32.7935	12.9672	6.3517	2.82746	12.8168	27.8084	30.2747
SMC6	12.8842	12.037	9.6543	12.2151	24.4033	29.8199	25.1877	54.9997	46.4289	80.5198	54.1661	44.4953	44.4746	28.0909	25.7749	27.6235	27.3519	116.175	98.1434	181.939	12.7745	13.3175	25.098	19.9852	117.576	80.2518
TFB1M	6.58497	6.23402	8.6719	7.20897	19.7531	11.8254	11.6982	22.9783	25.8239	38.576	14.8734	13.8834	17.4372	24.4323	31.385	15.7032	22.1564	32.0988	27.2455	28.7613	3.75094	7.54369	0	4.55218	31.241	35.1403
HJV	24.8971	157.953	185.537	38.59	865.755	594.996	540.238	458.026	163.781	421.832	382.632	356.981	401.156	417.899	404.873	374.639	358.069	304.986	300.855	163.15	73.5596	5.89805	22.983	68.0785	267.719	556.172
FBXO45	11.8855	5.4712	2.24516	5.78565	17.3579	12.4189	12.2337	29.5022	23.3797	17.2272	22.6577	27.4943	31.0983	30.6249	28.7637	30.301	27.846	24.2394	12.8888	14.112	8.44564	9.44998	11.0689	4.50277	22.1478	13.2576
PTPRJ	17.6801	24.0892	13.2525	29.9478	51.722	52.5824	56.3005	62.3878	71.9282	63.6662	43.7809	49.5508	37.7327	123.794	119.4	135.923	131.157	141.277	123.433	132.157	25.6103	7.7235	12.9757	1.99012	100.392	96.8506
RETSAT	28.5272	30.0608	16.4725	15.2559	997.069	1087.23	911.037	207.256	153.664	206.051	73.0581	112.757	98.8158	997.471	707.14	614.876	1059.06	1559.88	1309.37	1218.18	28.8419	28.0929	51.1428	14.7244	287.735	305.155
EDEM1	65.1606	99.4688	52.2817	41.295	175.597	213.292	193.132	286.658	223.596	285.827	285.866	274.681	286.048	528.303	539.195	523.1	424.637	503.189	809.147	983.394	96.7107	66.6814	85.3282	8.694	200.857	140.628
ABCG5	9.24388	16.5006	55.633	14.6447	45.4816	60.6809	77.4598	90.6285	82.6589	172.376	76.4333	78.4243	104.497	164.982	199.112	199.501	215.502	203.895	37.6567	39.8108	12.1574	1.06305	18.7821	11.1803	473.342	564.459
KLF12	13.7274	8.86842	8.67563	6.80162	17.5037	16.2422	21.7657	83.4994	65.8992	78.4696	27.4836	24.7156	30.0454	66.22	53.1487	60.9779	81.9026	82.9839	103.23	80.4011	9.31402	5.12199	19.2072	7.06475	100.89	116.789
ZNF281	32.5512	18.5262	13.2649	30.1972	32.4148	46.1103	41.9661	140.742	75.1717	168.205	76.588	45.9027	39.1125	66.3382	64.4271	82.1479	82.5631	64.4109	65.1558	84.6132	19.3366	25.6516	14.8491	5.23497	57.0998	47.2042
LRIG1	8.61714	11.5453	8.60272	2.93483	28.3224	31.759	29.9561	88.1278	36.2328	24.2426	22.4072	32.5648	30.201	84.8043	110.344	126.841	92.3063	41.7561	42.4178	43.1418	8.65363	9.16802	3.51117	11.2523	17.9485	32.0541
C4H2orf49	11.0008	21.6237	16.611	16.7577	51.3667	40.6032	65.0186	41.3817	35.8109	35.2888	41.408	28.0536	38.6721	37.4474	42.7827	44.3012	43.0519	31.2293	35.8496	43.5387	17.4957	19.7608	15.3531	15.5749	28.4284	25.4761
CHD6	11.8959	7.11731	9.80105	5.22067	18.2272	12.4998	21.0549	48.1619	37.553	59.3637	19.0879	20.4037	18.1173	13.8283	13.7294	17.7167	19.0676	18.7098	22.8173	22.5878	10.5261	3.52097	8.16935	5.33155	21.7274	23.8737
SIN3A	25.7459	17.492	16.3902	15.0819	34.7723	27.6694	24.1361	46.3312	31.0859	34.863	37.4738	38.6971	35.6074	56.4215	47.7345	54.7586	71.8311	41.0588	44.3605	56.9076	21.505	12.9421	19.9264	9.6034	31.276	32.2334
HEATR3	11.8993	6.95375	4.67403	9.16119	27.0998	43.7074	24.9673	42.7453	39.2017	37.1337	33.7952	31.9899	37.3611	70.4759	73.5066	68.1314	57.2471	38.1435	32.6538	35.1581	12.6802	16.2774	9.4321	23.6408	59.4454	68.7923
ACADSB	124.603	145.458	197.314	172.784	433.277	379.371	447.303	1416.93	498.412	1224.45	460.901	568.647	340.212	325.943	279.17	288.016	303.453	349.433	234.676	273.313	184.886	127.582	248.862	107.882	1838.2	1811.04
SHPRH	8.44268	6.56913	6.24627	11.0474	26.5187	36.8548	33.4992	36.0785	34.4526	51.9428	40.5953	31.0676	42.0698	27.0093	23.0076	26.1259	30.1803	19.2754	27.0812	30.5207	7.84365	8.92427	28.2216	8.26085	65.7192	60.7115
RNF169	7.54997	6.53329	7.57935	5.7579	17.2582	21.06	21.8351	40.551	38.3405	46.2361	20.4014	17.7738	22.7513	78.4814	94.7636	97.5916	99.8979	20.2886	20.0558	19.2712	13.778	5.96211	7.45252	9.04586	14.6368	18.3017
KMT2D	4.7133	5.0136	7.47687	2.3664	20.3536	13.72	25.5985	19.7772	17.7406	23.8398	18.4253	19.4266	17.1368	33.1679	19.8326	33.4105	41.3265	40.7967	33.3361	31.9677	10.2382	1.96747	7.71588	2.71373	11.2428	14.2858
POLR1A	17.8631	11.0588	10.431	4.30279	56.9889	36.1318	35.9798	29.0342	16.7293	19.3282	28.3802	34.2385	40.3078	22.6231	21.8094	23.9448	23.4389	29.6564	26.383	29.0813	12.7454	18.9157	15.6763	5.09385	28.1711	30.9299
ARID1B	14.973	8.34838	14.1532	9.46003	32.2397	32.3181	38.1519	20.9432	14.5076	25.7732	21.7959	23.6034	25.0879	35.6704	30.748	34.6474	38.4902	31.4818	28.3	25.4477	11.9507	6.78638	15.7037	7.40606	20.5304	23.9475
PWWP2A	10.2636	7.63975	4.4898	7.20595	15.5406	13.2188	18.1845	20.8039	29.7253	25.9328	21.3915	15.5303	22.9379	11.1604	14.437	17.8453	16.406	13.5726	13.8502	11.6827	13.8962	6.06458	3.95019	3.77768	23.1729	22.4208
ZFAT	1.34249	1.03996	1.7224	1.56946	4.80256	4.90207	4.06937	6.13045	6.85879	8.17466	5.37233	7.58177	6.25446	4.19714	5.11375	3.74858	4.79387	5.39526	8.23473	6.89505	3.60153	0.966782	1.44602	1.18531	6.7515	6.53438
ZFC3H1	18.5636	17.5242	22.4331	14.8518	24.3787	22.2079	38.9206	97.7569	56.7199	88.9951	37.2435	33.57	48.4802	66.7709	68.4527	70.7461	76.8724	35.9904	70.5514	74.6903	21.558	10.6037	11.3737	22.7251	71.5689	58.2642
TMEM131	14.7445	25.499	15.8328	20.6029	42.7053	41.6937	46.9672	48.8593	42.8223	52.558	62.2209	49.9652	62.9369	47.1051	32.416	39.3226	42.8198	37.6898	44.8584	43.0685	35.6309	12.7832	36.3824	16.8384	162.938	108.322
LOC100464745	43.2256	28.4608	18.5642	47.3043	119.238	107.5	74.2951	165.643	186.562	225.957	97.0806	130.002	99.0495	257.507	236.025	239.774	220.109	190.774	164.587	192.254	31.0133	72.9442	7.5572	17.4183	147.564	122.846
PCDH1	14.7641	45.3942	4.62116	8.95101	86.1313	68.1568	69.4523	46.2836	32.2114	30.3695	58.0115	82.0298	65.7705	161.062	118.247	138.408	154.008	103.181	104.878	87.3499	33.2937	14.2775	21.2758	5.41357	40.7083	54.7751
ANKRD52	5.97489	6.68465	6.50576	3.42511	13.9249	8.61421	12.8341	12.3357	13.4658	9.76615	11.4039	10.7808	11.8355	29.5685	21.5724	29.7243	27.8582	13.5472	15.7396	12.4881	6.01497	5.35102	5.14513	0.915846	9.97081	9.17209
XRN2	27.9467	29.9897	31.3275	39.8296	74.5546	58.9358	68.151	343.85	264.449	246.829	69.3038	66.458	68.2224	139.983	153.294	146.139	149.421	101.858	88.1355	136.058	32.2758	41.9907	41.4702	35.5046	119.077	112.656
LMTK2	9.76822	10.8618	4.26546	6.13807	35.4193	35.7958	44.3379	47.171	35.0943	32.0834	41.5269	44.1361	44.4022	54.3358	48.6024	54.5669	46.2298	76.5427	71.3974	64.3642	14.7252	7.61771	33.5011	2.75596	40.2503	43.2622
ZNF180	2.28484	1.54065	2.81504	3.23959	7.41337	5.86745	6.28161	19.0689	23.5433	18.3427	7.13925	5.41452	7.27257	35.0274	37.7156	42.722	45.4786	29.8491	28.6684	32.1176	2.66808	1.34147	2.45073	3.88561	9.39988	7.46286
JADE1	5.26989	8.84856	2.7739	3.85558	39.3331	32.0345	29.8516	33.5111	59.7082	40.8436	21.6055	26.1114	25.8255	61.0546	47.8	61.5228	66.6791	37.7887	98.9361	116.466	13.6372	4.72403	12.6275	2.86697	25.7059	26.3112
DYNC1LI1	14.0422	18.7403	10.6699	21.7454	40.5626	33.3927	41.0678	40.6306	36.9041	33.2156	46.4174	40.5465	45.7372	54.5386	48.0116	57.6463	48.871	41.9586	32.3515	41.2045	17.8007	28.0106	27.344	29.8609	121.313	115.746
ONECUT1	6.53261	13.6906	31.3357	3.71171	109.722	91.8588	101.029	66.5735	73.0377	147.364	90.7771	92.6465	105.549	8.20785	90.9354	118.413	21.6543	180.52	13.7961	85.3407	5.91618	25.7213	18.8432	6.75758	52.1413	65.0933
KDM3B	15.759	18.695	14.2095	16.7242	27.0679	19.7039	27.8127	48.724	56.3283	56.7217	30.4098	28.31	28.1817	26.775	19.9426	25.5067	25.137	39.7099	37.1321	35.5466	22.6958	9.29527	17.3351	11.9051	40.2625	37.4865
UBE3C	35.384	38.0169	20.682	18.1682	109.34	62.3981	98.573	103.969	94.3864	90.8467	59.3775	64.7022	60.7733	87.4793	78.2806	78.2152	83.1019	112.786	106.449	136.863	38.0712	33.597	39.356	18.5908	102.071	100.485
GPAM	40.2739	43.2375	79.4551	18.6607	616.353	294.901	403.878	264.875	131.769	393.131	321.812	475.331	403.156	592.403	522.053	480.892	592.74	580.83	258.253	295.192	71.18	207.544	127.152	153.854	562.446	1057.52
PRPF4B	41.918	31.3772	26.6695	45.7745	59.5572	55.2649	68.0075	126.803	99.6794	132.462	66.9869	59.2881	67.9587	54.391	64.1107	55.9878	73.9558	63.6308	103.029	103.805	41.2054	41.14	34.1898	35.571	105.952	86.4714
MYO1E	22.9298	16.4575	13.5565	30.1707	126.211	141.208	104.561	108.062	68.42	78.6071	65.5772	104.421	64.9781	103.705	104.638	134.286	110.896	59.5107	55.0937	68.8871	32.7151	40.8084	63.3719	18.1571	64.506	84.8394
TMEM143	3.56274	3.99337	1.45516	1.46802	19.6541	23.7089	19.4719	7.16566	5.21964	11.8779	9.55845	11.8625	6.98824	26.4063	29.0257	26.9729	28.1036	33.3054	37.687	26.4922	4.87297	2.00982	6.69929	1.66328	10.5657	16.9563
SLC20A2	32.2737	50.4537	37.0871	8.96506	107.726	69.1816	91.9125	102.68	53.8861	97.4134	129.874	108.805	106.823	131.316	110.448	106.985	120.168	143.755	134.464	133.719	19.5478	18.3974	104.018	18.7672	89.2315	160.357
RNF213	9.09039	17.2733	13.4643	17.4996	174.774	104.535	158.91	55.824	136.266	120.711	85.2244	105.869	75.2042	160.456	167.156	195.265	165.952	74.1497	59.771	67.5233	76.8638	5.51309	10.3332	25.1604	103.955	58.253
GBF1	25.8527	29.1104	25.0614	15.4086	54.6409	47.7998	58.6394	64.3774	59.7186	99.8512	64.2594	59.5392	64.6412	98.7768	74.9594	81.4947	77.4972	76.0459	97.8055	88.3322	54.3212	32.6571	32.3157	25.5166	53.9473	56.2208
NCOA3	17.8541	14.0288	15.0063	21.1944	36.668	33.8363	35.0402	53.9864	89.5285	91.4374	22.2299	24.7782	26.8656	48.0569	41.1082	61.0156	55.0055	21.0757	26.4013	28.2335	17.7036	12.0252	18.2589	11.3991	43.8072	52.074
LOC100475443	1.16949	0.559173	1.32444	0.890758	3.51023	2.13756	2.88139	3.02412	5.03514	3.80047	3.58171	2.19404	2.80846	2.95018	3.58827	3.31584	3.18677	6.86202	7.23001	9.90442	1.31942	0.790417	0.570004	1.02208	6.30588	5.05856
CLCN3	18.4624	10.918	14.2213	17.3615	47.577	46.9473	47.1056	82.1566	82.1306	77.496	35.9959	34.5749	42.32	41.6763	43.5211	41.0828	37.2064	58.136	54.888	66.1336	25.3126	25.2268	13.7472	31.0264	67.7318	39.4165
CGNL1	42.6848	87.1606	38.7746	12.5293	131.19	103.451	120.803	131.133	197.825	154.682	104.533	137.202	117.53	139.969	141.572	160.869	130.451	226.944	179.379	227.753	64.8577	28.9947	78.3148	2.72674	206.369	172.938
ZNF317	1.97274	0.864629	1.97479	2.89243	20.4557	16.7037	19.9328	39.5234	33.3109	31.2272	21.5551	20.4448	18.938	38.222	41.1865	36.9725	36.6841	44.8141	36.2905	44.6582	17.7828	9.96333	15.6518	7.35508	30.8947	22.5944
ENOX2	1.50588	2.47504	1.75869	1.8925	14.4974	12.0845	15.9277	20.0779	43.5505	24.5594	6.87351	7.17719	6.67083	39.5596	36.2979	30.4928	42.5342	8.61015	9.57973	11.7372	4.18294	5.70473	1.2386	3.04588	14.1714	16.1159
AMMECR1L	21.4019	17.573	16.0304	13.959	36.6576	35.9901	32.1266	39.1692	36.1949	37.5542	27.4404	23.9634	24.9345	36.4923	27.2829	37.213	38.4806	111.838	76.3666	105.749	16.8814	23.0817	15.6178	13.1178	28.9759	31.1299
MED12	11.0715	7.91331	10.2304	6.35049	22.819	19.7509	26.322	20.29	23.7703	24.8487	14.7935	17.583	16.8691	28.5811	26.7647	34.0227	35.1042	15.8939	16.5339	16.9138	16.8089	7.90954	6.19877	6.87454	23.5621	40.629
FGFR1OP2	23.5303	24.7947	18.6844	31.2532	78.5877	69.5874	75.2947	95.4265	75.3919	98.5951	69.56	56.718	62.9175	104.831	111.201	107.166	95.4252	55.5794	54.3196	70.1792	28.9441	57.3304	20.6857	56.9408	83.4127	67.1209
SETDB1	13.793	17.4571	18.6396	9.39328	34.5072	31.7053	46.7826	30.5393	27.5289	38.2802	25.5673	28.591	29.1866	41.9825	40.4775	44.45	47.4319	36.7656	34.9456	43.3179	28.4168	8.63056	11.1053	19.6943	48.8878	62.5208
DCAF17	3.34507	2.75121	4.26262	4.15199	14.4659	8.05398	14.5338	23.4508	23.5948	21.9533	7.69046	8.40414	9.41295	19.0632	18.0572	20.5891	21.2148	34.1621	37.076	50.7168	8.8213	3.14662	3.22725	2.89341	28.3525	42.6131
TXNDC17	1750.14	1768.03	2688.31	2517.02	48.0107	37.3261	43.2185	35.4858	29.313	25.935	54.4959	52.3357	38.6572	285.802	276.205	231.41	245.016	243.1	180.182	249.67	536.219	1223.03	1300.18	1211.8	102.964	96.5625
S100A16	135.129	298.582	298.107	176.862	3.85594	5.25753	4.4675	102.691	88.8251	74.9202	6.41156	2.24429	4.12502	98.4669	115.509	97.4774	87.2431	112.844	109.798	82.4799	371.273	463.737	340.672	502.14	38.0537	59.0611
MAF1	617.253	413.638	347.514	321.944	81.4536	61.1138	76.7548	49.9059	55.9698	37.313	24.2761	24.2463	20.2	83.9773	71.3032	82.9708	67.382	50.6879	72.3137	49.0335	141.375	90.6145	129.655	82.9509	50.0002	50.0633
MRPL24	830.368	603.721	747.429	777.361	32.5165	26.1795	24.7161	132.121	124.035	102.819	41.9753	38.4489	35.0823	144.121	144.949	106.811	130.309	70.6489	73.7972	83.505	234.118	616.262	450.664	453.741	15.8194	21.3671
MTX1	292.933	291.11	375.229	374.884	69.3561	54.7638	73.3685	10.9308	10.352	9.35662	15.9613	19.6229	14.0261	62.4206	60.757	56.8269	50.9706	59.3063	53.0139	43.1896	169.764	314.466	339.533	487.057	34.9228	36.568
CARD19	178.6	134.28	188.444	150.228	39.5782	61.9091	33.0569	8.3231	5.47443	5.32298	10.9467	5.40954	5.79996	33.4317	29.4233	25.7799	29.4901	7.35236	11.3095	6.57734	51.2405	67.8932	106.762	59.9912	5.59713	5.3698
CCDC163	35.275	26.4006	38.914	23.1596	7.44458	8.40978	7.67936	0.443059	1.37523	2.15596	0	0.599027	0.367006	8.20104	7.52487	8.43678	11.6136	8.2743	8.73105	8.55148	13.5199	22.4845	18.3513	23.8005	0.854618	0.984683
CNN2	175.333	123.56	205.739	96.5379	9.08352	13.0366	10.7755	30.426	37.6026	36.2518	8.35363	10.425	9.93115	25.398	25.5592	23.7576	22.4629	22.9291	28.9186	25.0591	94.4799	144.343	116.196	194.734	8.22577	10.0472
DPP7	343.01	550.488	618.859	378.328	59.878	66.0669	46.9504	42.6931	50.0296	37.479	20.9021	17.5212	17.5176	70.6647	90.8847	78.8123	52.4056	23.8046	37.3616	30.4219	253.141	82.0846	173.784	227.226	40.4252	48.5295
ACBD6	153.444	148.334	185.452	211.063	13.0913	14.2665	15.9941	13.8217	14.3342	14.0212	17.4933	22.6167	18.9696	28.9685	27.2248	28.9544	28.6113	45.2252	42.2962	37.8224	80.697	160.857	129.293	88.4012	27.042	29.1242
PCSK4	97.0786	86.0244	106.388	52.9676	23.1982	11.1825	19.4864	1.07376	1.29983	3.76202	0.982852	0.917429	1.37007	7.32459	8.59623	8.38212	13.846	6.31783	6.87871	4.30617	37.0616	23.5547	67.49	32.9787	7.26246	9.65625
SYP	30.8593	23.7285	38.0571	22.4528	0.496575	0.153595	0	0.156154	0.399871	0.410324	0	0.174166	0	0.386769	0.354881	1.01959	0.623779	0	0.557101	0.62485	2.94587	5.72969	3.01696	4.13963	0.223583	0.225409
SHFL	472.614	447.937	616.372	301.734	92.8417	166.817	102.039	33.7668	29.3468	36.1487	37.816	42.4311	44.6602	59.4255	74.4151	82.6684	87.5174	107.184	109.059	85.5662	169.453	272.266	237.166	213.046	57.8975	37.2121
DNASE2	243.814	381.032	311.936	325.194	55.9545	57.6534	41.5626	31.3602	37.058	32.1458	57.2322	54.5009	36.8217	31.4155	31.5706	30.8918	27.2635	48.4718	60.1136	49.2497	333.56	319.186	249.778	294.599	64.6073	76.7761
RABAC1	2224.61	1408.34	1961.36	2107.92	254.411	234.519	223.709	7.80588	8.25094	8.25384	218.103	181.292	161.196	303.046	324.505	251.176	262.943	222.923	257.344	160.772	355.332	769.084	815.166	629.789	195.602	150.923
NPDC1	80.824	73.0085	81.5657	75.9747	24.7823	34.2774	24.5648	4.49086	9.61815	3.84611	0.403725	1.97847	2.07797	6.06288	7.81187	5.89434	3.49517	13.5001	18.0261	10.3518	57.9846	126.964	66.6566	207.352	13.6075	15.5683
C6H1orf131	255.638	214.831	223.769	174.239	14.0377	16.8439	12.7149	23.3937	17.7913	15.7247	13.8316	18.5594	15.573	52.5854	50.6623	45.0877	52.736	37.1513	29.5343	35.982	32.6485	131.835	75.7122	60.1415	25.991	24.2095
RBM42	279.874	193.9	205.195	232.945	85.4102	77.8343	82.8765	34.1463	39.7025	35.1359	23.883	19.9742	26.8126	0	0.422597	0.404712	0.297122	97.9288	109.574	62.5323	108.521	226.356	169.746	235.318	32.5107	53.8061
RALY	267.552	273.732	375.793	219.601	188.335	187.122	182.158	18.1555	15.9977	16.5511	45.0567	48.0352	47.529	120.915	127.658	117.817	112.168	206.937	184.994	157.927	267.457	481.863	327.289	387.38	23.0968	33.3161
VASP	123.982	198.661	160.538	207.502	17.3659	24.2748	19.2424	54.7806	42.491	37.3642	24.9818	23.5309	22.7939	49.8665	65.3644	67.3354	51.6703	35.0154	39.7116	26.7107	98.4309	177.552	113.334	93.0483	35.7786	31.0121
CIB1	388.974	431.39	362.886	477.212	35.8269	25.0847	22.354	113.687	116.553	135.194	61.7831	66.0904	51.5155	157.745	166.62	168.028	152.998	109.257	131.38	114.861	244.541	545.681	419.393	470.092	27.4925	18.8476
RHEB	357.305	285.886	345.666	426.887	46.5695	51.8076	45.2543	103.954	78.0194	81.16	45.3833	47.8075	42.9713	46.138	43.6513	46.2195	44.373	183.459	172.318	241.796	277.344	717.731	495.158	678.126	85.5255	80.0036
RILPL2	81.9574	105.154	104.297	160.349	26.2098	26.4459	28.2457	6.36516	11.9777	8.44026	8.40128	13.0234	9.65207	18.6141	21.9087	20.3047	17.2256	20.8436	27.4383	22.1037	64.882	117.636	44.2264	58.1087	16.8067	10.8253
ATP6AP2	796.052	1069.46	651.02	1283.16	147.452	204.859	128.143	59.5757	78.286	48.3693	145.677	153.353	131.131	153.392	152.4	151.193	147.005	132.362	124.087	140.818	292.669	421.622	278.407	334.957	189.692	187.01
POLR3GL	79.518	65.1688	94.4552	103.706	15.541	12.5687	15.8263	54.4094	58.6207	61.5733	13.7148	13.6019	10.662	26.818	30.6863	22.7338	33.7874	37.984	27.3491	38.4901	61.3948	119.039	78.9696	94.0638	15.5189	8.30741
PES1	180.043	135.239	220.018	118.096	53.2407	51.7956	50.0692	44.9714	43.4679	33.4555	25.4648	22.9357	22.3236	82.1445	94.0235	79.942	91.7968	88.4527	70.8936	67.4736	80.7816	188.436	135.092	153.011	17.2917	12.2502
APIP	386.972	227.532	302.483	363.121	15.8728	13.202	15.9918	22.9458	25.4729	25.3847	48.9524	44.0375	42.9902	157.709	163.662	125.743	122.869	29.7388	26.6239	28.3535	218.373	393.333	389.959	570.189	73.9217	94.7094
DYNC2I2	44.0677	46.1002	75.8421	33.1227	15.5604	16.2438	18.6236	19.7018	20.0204	27.2091	6.58681	6.99127	5.4681	14.5243	15.2866	15.3904	12.6769	11.7569	10.5382	8.08017	52.1304	47.8889	49.7378	54.9049	4.34092	9.45296
SHC2	381.394	109.642	247.102	68.1438	1.2617	1.62606	0.653326	32.7235	37.3552	41.8425	2.84319	4.59335	2.95492	0.371444	0.340819	0.652791	0.718874	0.439277	0.850885	0.935648	252.216	293.81	345.628	96.4533	2.36903	6.05056
JMJD4	177.661	136.973	222.983	126.391	49.8588	44.8196	35.2059	5.56735	4.92061	4.68356	25.9398	29.0557	23.6213	15.1549	18.064	17.2995	16.6295	8.88734	12.0432	9.08629	36.8307	82.5429	62.1297	89.9396	15.1901	18.4072
RTN2	25.1042	23.6303	32.9823	29.6438	0.818356	0.632813	0.346711	1.64029	1.46866	0.810461	1.52613	0.915779	1.12214	0.659364	0.605	0.772529	0.708944	0.590849	0.201967	0.151019	7.39947	3.0049	11.3966	7.82878	0.0988082	0.498076
HPS3	560.374	1244.21	462.902	788.044	38.0687	81.1436	36.4313	21.4024	30.4751	22.0432	22.1749	20.8251	27.4896	12.122	12.9509	12.646	12.9978	25.2564	32.2744	29.4624	1137.34	2442.07	454.979	3501.97	43.0802	30.9243
ITGB1BP1	184.483	152.267	163.027	194.933	19.9404	18.3395	17.7933	11.3408	14.5631	9.96896	29.3717	34.046	37.1744	32.6222	35.6838	33.2974	27.7539	55.7597	60.7821	76.6465	62.3766	154.045	117.271	126.534	48.8902	39.2713
EMD	219.65	119.84	220.33	181.025	94.5429	98.7609	74.8328	33.2591	28.3424	33.7807	24.7712	25.3703	20.9544	36.0332	42.4299	38.6993	28.6696	25.5614	25.8155	11.7799	99.1773	242.994	214.835	198.567	6.92338	11.8976
NDUFS4	972.66	578.144	808.367	1326.86	188.162	134.877	169.348	260.465	229.46	193.813	102.42	82.1393	92.377	211.37	227.917	167.096	193.014	142.339	110.876	121.531	374.243	776.266	1073.85	1495.53	161.362	183.995
SHMT2	3393.65	2577.06	3420.06	2443.47	513.26	345.011	498.394	147.99	104.82	146.011	272.486	428.661	328.901	522.988	448.64	438.056	478.637	495.335	392.596	365.312	1035.41	919.27	2663.44	1137.89	343.497	428.346
TERF1	102.038	104.827	97.7347	190.856	17.3386	15.4654	16.6277	16.5045	20.8206	18.3865	15.2316	20.438	18.5785	14.1056	14.8488	15.95	13.6849	16.9628	21.8403	28.1094	45.8247	40.5372	50.2531	94.4528	29.8654	19.115
F10	5486.79	5355.61	5843.42	4083.52	1982.86	1958.24	2330.83	354.622	368.356	272.957	940.977	740.615	589.473	1702.55	1778.35	1682.18	1535.15	1538.46	1256.58	1667.81	2743.94	3967.71	7201.22	6516.92	417.93	611.26
FAM98C	106.459	118.696	134.614	82.544	18.6439	15.8089	15.0713	3.71927	3.71069	4.34359	17.9306	15.168	18.1052	8.54321	9.37252	8.48628	10.5435	14.8655	19.4018	10.2473	45.5635	118.202	108.431	102.387	15.0339	19.4194
GRAMD1A	51.3258	81.5889	51.3172	111.75	19.0781	33.2511	15.1816	5.20785	14.5803	10.4835	5.92194	5.24572	4.19879	11.7334	16.4138	21.1279	19.9783	11.9093	25.3947	15.7997	80.018	222.832	104.263	179.052	12.1296	18.1883
TGFB1	117.514	86.4775	162.012	94.2021	11.378	33.8285	17.9046	15.6653	17.3296	10.3183	10.179	10.141	8.18614	6.2958	8.89431	12.4695	6.96262	11.4864	10.4093	8.05658	58.1502	37.6839	13.9478	43.9306	11.3607	6.72973
WAS	46.3242	94.0931	84.9818	70.1004	14.8418	20.8878	18.6544	9.06346	13.1373	10.1854	3.71551	4.06428	2.68927	3.17428	3.49507	5.2067	6.00682	3.94466	4.71934	4.95718	57.3533	35.456	8.1171	77.1084	4.06738	3.07545
PIGT	263.597	407.128	235.663	195.612	178.565	150.83	152.841	8.76373	12.212	9.12181	55.7623	52.2229	49.5374	89.6397	73.6164	74.8642	69.9669	62.4142	61.5235	35.4302	247.202	244.967	416.487	240.947	49.8977	68.9624
MED10	156.133	163.867	146.406	227.016	48.5956	56.4645	39.0284	51.9886	37.5286	38.9038	24.4533	31.3036	30.1167	15.3706	19.5593	15.9711	18.2393	48.3933	49.4195	60.2997	40.233	127.596	106.977	132.531	15.9942	13.0928
SCNM1	104.892	79.4677	88.001	71.5607	29.8685	18.8972	23.583	9.60251	15.735	11.2144	14.3136	15.4485	13.0461	31.186	38.8648	30.6759	32.1298	15.9709	18.4485	15.6246	64.2051	139.65	59.099	147.736	14.7817	15.9823
TSG101	213.488	230.772	231.107	269.504	53.444	48.3763	47.5849	69.0063	65.3763	58.0032	43.0731	38.3271	38.8487	103.541	92.9722	93.7409	79.7744	112.141	111.793	138.92	97.7305	183.667	169.198	381.703	69.4459	88.2208
GLB1	78.8048	133.458	179.835	80.6222	41.0653	38.2384	31.0376	55.0409	77.9729	59.5085	21.9152	19.9854	24.6744	51.0899	45.9554	52.1062	48.628	51.5999	36.6597	33.9805	216.532	113.218	151.097	132.958	69.8297	66.1237
LCP1	713.248	1176.89	704.076	741.816	17.3465	71.1728	36.303	120.543	195.573	133.207	51.748	47.0163	43.9388	115.416	103.759	124.851	111.018	17.7608	31.7524	38.2853	264.368	246.324	662.504	207.879	33.6783	7.08324
CAPG	87.6093	117.302	97.6825	129.795	12.421	22.5714	10.9633	7.5745	9.1692	7.96136	6.45175	5.55904	5.42808	4.38316	5.30142	7.00285	5.14118	2.71106	11.2529	6.03846	40.0504	84.9088	17.259	136.29	24.5524	27.7028
PDLIM4	36.8376	77.0017	55.4715	52.7055	1.45456	7.08605	7.7031	0.385701	0.299298	0.225222	4.15487	1.74524	4.0097	3.14915	2.70891	3.80493	3.04735	3.40266	2.82471	1.61517	21.7474	10.1473	8.64184	27.9924	3.0447	2.21008
NOB1	98.1945	91.5228	114.288	127.397	28.5451	23.3175	39.4094	28.6822	24.9037	17.5406	17.9583	21.318	15.4052	12.7195	17.2409	12.4469	12.3083	46.3598	28.1156	21.8832	45.5868	120.683	110.987	99.0529	21.5107	24.175
CENPV	238.652	141.601	275.648	185.468	73.0102	104.042	79.5395	49.2892	14.5008	38.0416	14.6931	19.4297	13.6546	76.7898	70.2033	67.9658	67.1281	81.9891	81.2234	95.8549	86.581	612.619	302.154	379.805	16.2989	17.8332
IL1R2	597.418	803.618	674.908	1281.71	0.808603	0	0.137031	11.0158	21.3488	27.4988	49.3014	47.5953	48.6797	0	0.242306	0.464104	0	0.397253	0.135791	0.203073	1355.42	924.65	459.204	2532.48	93.4201	150.578
ARID5A	39.0276	29.1102	27.0241	24.9697	15.7423	17.0116	16.3783	10.6338	15.3321	21.2321	3.63773	4.18971	3.54837	0.723249	2.69134	2.96583	1.3479	1.48645	3.91968	2.11676	63.1927	65.871	139.661	87.7931	4.40429	3.69191
HSD17B1	65.5901	56.8339	84.0783	18.5283	7.01227	4.64778	7.63939	1.65517	1.27322	0.966503	1.55908	0.72765	2.3405	0.752597	2.41691	2.64529	1.45654	2.41371	2.75022	2.67339	51.2979	6.22563	19.7541	18.0327	6.52394	7.70016
OXA1L	433.449	361.309	341.403	269.657	63.647	55.476	57.2029	80.5653	68.9939	75.1655	97.9286	89.0357	93.6887	83.657	77.9006	68.1468	80.6611	112.088	106.947	74.5502	161.928	238.551	355.139	259.017	68.3182	80.5925
HNRNPD	353.969	485.882	733.94	654.107	109.378	87.7764	133.871	98.862	69.166	111.643	102.064	86.9438	102.324	23.2268	14.6479	17.2189	20.9511	70.6151	48.2761	59.2179	178.233	387.636	234.41	443.476	72.0959	53.2777
NUBP2	248.891	145.853	376.719	160.704	114.751	107.476	119.345	12.2637	12.7993	12.7363	26.9225	26.9523	31.1782	119.086	136.171	129.73	113.494	61.6885	80.6917	69.1661	113.508	528.754	273.641	211.676	34.7497	57.9612
TMEM126B	182.973	139.42	188.125	319.058	19.4601	22.532	18.5321	87.1307	93.1398	55.7003	28.1962	34.5441	29.4786	45.7092	45.2567	43.1546	50.0606	27.771	27.7319	36.767	67.8241	191.668	117.799	268.724	46.4461	50.0923
CHAF1A	25.5449	12.8951	21.7573	34.3102	2.74211	2.369	1.6024	4.80022	6.4857	5.88079	1.65009	2.0438	2.20492	1.70724	2.19307	1.90024	0.881096	4.92962	4.60154	3.92537	18.1968	48.6081	29.9602	29.0925	4.31568	1.547
UXT	379.383	226.011	303.4	409.115	35.1767	31.2719	27.9305	92.129	95.0876	80.5073	52.7583	49.8327	58.7273	64.8659	71.9291	54.5678	52.7539	114.329	134.735	161.139	82.2164	301.186	214.021	353.063	73.7956	99.1977
ITPA	300.596	313.755	322.031	416.507	99.9231	92.0639	93.3754	34.1756	37.4855	25.9552	38.7415	43.6494	54.7187	150.415	189.12	114.58	116.575	133.064	127.751	118.976	89.5389	486.803	173.753	304.263	98.5571	120.286
ADPRS	114.854	78.0773	66.0468	94.5915	51.2864	36.9267	49.9482	60.4222	32.8398	23.9056	14.9787	14.7279	9.96177	55.3741	59.9616	51.1628	50.9575	51.8119	51.0207	36.4839	54.7737	133.796	191.639	149.055	32.8023	39.468
SLC44A2	209.693	268.444	225.652	254.933	23.6154	42.4195	30.8413	14.3891	33.8035	14.4039	11.9136	15.7315	12.8995	8.24578	9.00452	8.47037	9.29038	14.0281	20.722	18.3119	175.313	34.9971	18.4103	36.3784	11.7317	15.4833
CDK9	135.004	150.169	161.361	100.841	41.4005	43.4041	38.1573	89.8352	62.8342	61.3191	46.1332	41.453	42.3794	48.5178	46.0215	49.163	42.7198	82.298	62.5664	62.2324	134.945	169.819	132.383	111.917	58.8216	76.5057
KAZALD1	32.5684	28.839	14.9319	5.73483	4.54176	7.16453	4.61807	0.225392	0.891995	0.723874	1.03902	0.72739	0.668475	4.79585	7.15071	4.21421	5.41429	3.1719	1.56612	1.26113	28.6163	14.3625	24.3805	13.5736	1.92243	3.19791
DBNDD2	44.0385	74.4324	56.7845	65.3977	25.7719	30.8231	25.2343	0.294625	0.205762	0.516121	7.96741	9.56193	9.88589	3.32924	2.63341	2.8246	2.22181	12.2882	19.6579	11.8095	58.5437	40.4629	94.9196	124.683	12.8135	9.79994
MRPL21	342.434	222.428	217.018	398.359	64.5133	54.6491	59.0451	45.2573	43.2164	32.066	54.1876	61.5836	57.0484	86.9422	81.8429	77.4987	73.7062	63.7863	63.9577	81.5177	70.4882	169.474	93.691	223.448	19.2242	19.0451
TINAGL1	499.894	484.728	1086.26	511.977	19.7214	40.5416	16.7106	24.8266	21.8616	13.5515	34.7417	62.3909	44.0559	36.5353	36.5995	39.6224	41.4705	16.3657	31.3591	28.5741	237.784	92.3997	43.2674	295.976	26.7048	24.2125
RASD1	225.005	86.9167	208.606	78.0295	39.0505	22.5251	18.333	71.0454	31.0175	39.1732	5.16166	9.71144	8.09464	0.312765	0.573955	2.74833	2.82478	12.3377	36.4331	12.8767	83.4083	149.667	169.468	172.162	5.68977	0.705999
ITIH4	16236.1	43028.4	18362.4	17326.7	5218.15	8908.2	5646.98	24.9075	10.1318	29.4967	1757.3	1811.01	1869.28	5526.93	10717.6	9858.21	4382.99	11806.5	12567.7	11850	21145.5	36343.2	54451.7	11409	7735.24	6897.95
MYDGF	1082.71	746.905	575.076	1107.21	220.555	221.407	161.803	140.981	133.426	156.712	162.606	162.77	130.652	324.949	371.188	292.115	246.933	446.527	396.692	362.05	572.252	2146.7	1201.43	1760.82	133.386	161.714
METTL1	131.727	60.3723	66.6387	162.186	48.8985	69.0479	53.1429	23.2132	11.5868	17.4626	10.2599	10.641	10.5126	30.8523	37.2147	28.0244	23.0342	15.6427	16.8856	10.3112	39.6732	198.987	97.8395	189.862	21.8951	30.1497
MYG1	328.354	211.285	211.497	305.723	8.33444	6.83449	7.06206	18.567	21.0049	15.8824	60.9179	63.9708	57.2006	44.7998	46.838	42.6601	46.2878	55.0984	58.3519	45.7697	253.869	296.834	571.465	216.861	0.0650282	0
AVEN	148.393	147.505	113.838	113.947	62.4029	96.5091	70.5016	52.5597	49.7687	52.188	25.0404	28.1546	28.0711	32.3416	31.9862	31.3408	26.7788	47.5022	48.5279	52.2908	62.5447	260.483	167.814	170.605	28.4337	26.0446
GADD45B	1661.07	683.793	1368.48	2169.18	54.9995	128.994	102.398	329.47	143.29	356.528	21.3642	18.8583	18.5261	4.43933	3.78236	3.90093	6.54602	3.51782	102.211	11.6889	442.897	2007.81	3008.2	918.76	35.3372	15.4234
GBA2	383.908	584.354	352.101	159.024	41.0529	39.7247	48.1855	36.8769	35.2074	55.7396	47.1447	55.4607	52.0245	19.1156	16.8173	19.1686	20.3112	13.4305	24.6356	16.342	195.436	63.0834	119.029	60.9942	37.1416	39.1151
MED15	68.3839	48.3564	79.8351	38.5448	30.914	31.6032	41.2897	10.6365	7.87612	11.4823	13.1498	10.2288	14.2347	13.8928	14.9712	16.3533	16.6406	19.0373	27.1142	18.247	53.3168	50.7077	108.218	52.7698	7.7981	10.125
SYDE1	39.8173	46.2254	59.4615	25.7579	9.4828	10.4596	10.6882	1.54076	7.46058	3.53881	6.69283	9.27128	6.5964	8.42838	7.45225	7.00221	10.8746	7.29561	6.03345	4.69191	37.262	30.7669	49.2744	24.7989	7.17517	6.71174
IGSF8	118.307	74.0171	64.0709	28.1426	13.3381	16.9366	10.5748	31.5746	30.2794	30.1786	10.469	14.9768	9.73715	10.7205	11.7862	12.221	10.2182	7.0963	9.16374	3.89629	96.8219	140.962	140.07	100.464	9.54808	16.0434
PDRG1	118.832	85.4692	76.8185	117.005	26.2921	26.5373	30.0952	27.0477	22.0864	16.1584	32.3969	27.9724	37.8653	43.3121	41.8227	38.4217	42.8434	49.8752	51.3098	57.3657	53.5251	95.9169	78.7125	73.461	33.0106	35.9497
TFEB	30.7307	54.0596	40.5036	44.8157	25.2243	25.3389	25.4912	6.84867	6.0417	6.01977	14.8483	10.9326	10.0471	11.91	9.86784	13.7458	11.1236	16.7276	14.5848	10.9056	43.9425	27.6284	39.5428	41.612	13.4963	19.6937
SERPINE2	105.793	102.148	78.3162	214.438	9.95023	8.06271	5.46245	5.95506	50.3939	3.63661	2.13915	2.49595	3.2113	9.05945	9.59565	5.77019	5.72673	33.83	31.7781	29.1405	293.556	149.363	65.3285	638.42	24.4215	15.7371
RASSF1	112.096	41.0438	56.8389	65.7288	16.0908	25.688	18.0325	11.9399	16.8317	15.9453	12.8624	11.7334	15.0461	2.93094	4.8249	6.51445	4.89384	22.2112	16.9829	20.4675	86.3586	186.465	144.649	87.228	10.1222	7.55918
UNC13D	13.6809	43.1512	34.9987	19.4449	1.88513	4.74802	2.6242	4.83227	4.4019	5.03001	1.43585	2.0104	2.20287	1.61529	2.76661	2.27103	2.77881	1.98636	3.44344	1.99456	15.2164	12.8383	7.195	35.2133	2.07728	1.87146
BTG2	1430.42	207.225	295.664	1090.02	66.9194	72.0848	33.2966	16.5409	56.1093	45.4477	19.1398	18.9823	16.6752	43.351	74.8343	60.6912	30.5735	88.3575	134.159	44.6545	1086.03	1823.84	3520.24	180.128	122.87	131.336
MPP3	4.24309	12.4865	9.70857	6.09425	0.122014	0.79254	1.96434	1.45062	2.32167	2.4353	0	0	0.141798	0.0536882	0.147785	0	0.0692703	1.06551	1.39617	1.77022	33.0602	15.2038	21.0332	6.63353	0.440097	0.443691
SPI1	44.786	235.137	88.5114	192.749	14.2992	54.6357	27.0833	14.7597	20.0662	11.8363	10.5251	7.70332	6.15599	7.4785	12.8661	17.4145	8.68411	6.64705	11.5582	8.27321	115.054	81.8967	40.4665	267.025	16.1688	6.83954
CHTOP	266.53	142.382	157.259	265.518	73.9383	68.6915	100.046	34.9625	26.2204	43.8746	61.4015	60.7347	67.0295	130.642	131.692	138.049	126.016	67.298	85.9352	81.4088	188.466	282.734	169.578	254.504	111.345	102.88
RGS19	41.7283	66.189	88.4057	86.5705	4.62858	23.7877	9.95575	6.62557	10.6566	2.69649	4.51192	4.26055	4.45553	3.16327	7.67079	5.55926	5.83051	5.31764	5.90754	5.32342	77.3118	58.98	26.9965	205.067	14.7682	7.83622
KANK3	39.2173	47.3014	44.8026	18.9917	11.0777	14.173	12.942	1.92596	5.11653	4.30005	7.27469	6.4214	5.29082	9.58269	9.92713	11.9517	14.1587	5.72282	11.3025	8.50553	71.0848	33.4253	26.5392	69.1551	9.51877	12.1219
EMP3	42.8347	82.5481	121.618	94.2405	11.1362	16.8866	3.68238	16.3364	11.7548	6.07046	7.70753	5.88639	8.56523	10.3501	12.5185	9.09488	9.10507	7.05736	14.2063	7.41578	70.4445	43.7299	33.2723	179.901	10.5611	12.7769
CD3E	224.565	24.4582	66.0731	34.6884	4.9956	15.1428	8.46589	6.58576	7.39903	5.18323	2.07064	1.6912	1.44321	0.370488	0.226628	0.651111	0.159339	0.381352	0.651779	0.682305	19.087	55.8002	3.12543	29.8893	1.66113	0.394046
HDAC7	34.3451	30.9626	46.142	18.6378	8.78806	11.3336	10.3493	4.67542	7.12244	3.25698	4.63034	5.72681	4.51821	5.89271	4.72245	9.83173	9.33529	6.6187	9.22837	5.03063	40.3292	16.669	15.0562	26.475	6.06938	9.93572
ADM	663.521	69.5446	22.5739	1549.3	4.79217	14.0815	3.83499	64.9723	59.6856	101.342	8.20382	8.11983	6.73415	6.84682	6.56787	6.56339	6.42473	3.29717	0.70441	2.00152	141.141	289.012	280.075	461.576	4.58933	13.5576
MRPS6	120.16	77.7922	187.284	174.369	9.23034	8.15723	12.2904	27.9198	14.2858	35.8337	18.6092	23.5226	28.934	24.6509	19.3011	21.95	17.3869	63.7889	46.4048	40.9696	49.6555	169.908	101.417	195.396	23.4132	27.6271
EFEMP2	35.0406	31.4507	113.977	44.6691	6.22543	6.602	5.70564	4.60209	12.7859	3.56838	4.26397	4.69087	4.50689	7.04984	7.07883	9.11693	6.34999	7.26823	10.0621	8.35981	12.4435	13.1065	8.14533	44.7534	4.97232	4.47583
IL1RN	1182.58	138.711	151.399	1020.73	9.96126	33.0119	18.0868	77.4076	20.3199	42.2798	12.0777	15.2608	11.5609	1.63858	3.00696	4.15958	2.58396	42.5933	141.284	64.962	197.89	968.954	795.166	72.0045	10.4135	11.7099
ARFRP1	269.883	267.421	195.585	107.728	71.4308	74.9323	67.0505	11.1576	11.0857	10.599	61.178	44.953	53.9984	15.0459	14.6616	13.9386	14.8982	56.3848	55.5659	45.5351	123.466	177.922	208.581	72.2063	80.1093	92.8657
HIRIP3	43.7123	35.3922	35.9266	42.2147	0.952165	0.240966	0.880148	11.5518	10.4905	9.81761	14.3337	17.6472	12.5609	6.94452	7.22155	8.67882	8.36272	22.4073	27.7875	28.2366	46.4214	36.6942	40.2315	33.2071	5.06045	5.10178
PMM1	1112.96	771.336	715.039	480.021	49.2833	37.0932	49.4154	11.1918	7.94739	16.3616	182.993	92.614	100.485	8.79037	6.93642	4.94354	6.57814	40.1491	38.5578	37.9937	450.109	448.308	1600.72	982.402	38.721	35.3611
RTN3	497.972	587.525	360.316	408.518	174.701	156.943	140.48	86.4677	101.203	101.885	127.965	159.2	162.328	142.169	114.245	117.962	111.975	86.4754	80.9898	83.8834	133.954	264.46	291.321	320.955	119.705	129.157
JUNB	954.808	285.007	1016.88	217.366	121.009	225.364	85.9858	167.541	89.5044	186.31	45.515	34.4651	19.1237	136.86	119.147	114.297	62.1566	60.9158	353.984	168.236	378.955	1164.15	845.116	355.183	30.4313	8.60183
LRWD1	77.1589	40.6095	56.2902	33.7283	4.34074	5.47793	5.00216	7.5236	5.43113	5.36058	15.6411	14.8807	15.2236	10.4503	8.39009	12.3714	9.08251	25.7614	26.8581	19.2268	48.0459	72.6142	64.1517	46.0125	11.0555	14.2138
SNRPB	498.316	327.211	387.239	490.732	106.885	107.615	110.911	66.2689	60.3733	41.487	96.9748	104.284	97.1241	206.798	199.107	197.179	172.066	126.506	119.092	85.7645	287.709	1074.27	597.166	916.394	101.984	174.485
STXBP2	94.8306	103.021	213.224	93.75	77.2923	72.579	77.8864	5.80132	5.81037	7.40537	33.9593	40.0924	37.8793	54.1541	59.8049	58.7644	57.8355	38.5956	43.1769	37.2521	257.183	221.919	408.922	404.514	18.5897	24.7284
TRIP10	40.5423	28.9573	38.5988	32.4298	3.55027	5.98369	4.4817	13.9946	12.984	10.7368	13.5016	13.2662	8.68658	22.1827	22.3891	22.5555	22.2834	19.0232	15.823	16.0454	36.3263	45.0201	41.7474	67.1787	12.2575	16.5645
SERPING1	6019.39	8107.17	11449.9	4460.74	2209.72	3062.47	2433.43	1618.29	1520.39	1332.46	2522.65	2131.03	1863.66	2343.13	2867.58	2977.98	2092.91	1292.48	1437.96	1227.44	6389.19	6319.78	8407.33	9229.64	881.188	735.88
GNL3L	131.258	144.613	143.447	157.928	27.1207	24.3837	28.6361	28.7105	26.3042	29.5884	61.2396	66.5783	63.8743	55.5426	55.1963	59.14	43.6514	79.7471	70.8064	86.3076	126.732	126.068	190.088	180.372	46.9623	52.7702
ARPC5L	235.199	322.748	237.772	170.232	60.3535	68.2376	58.8354	38.7997	25.5743	27.9252	59.4799	58.5074	61.5191	70.1242	76.471	64.7695	61.2813	108.993	104.04	101.838	126.813	436.388	302.759	568.113	33.7408	24.6213
HNRNPM	397.511	231.85	250.858	366.973	143.532	146.83	158.993	108.574	82.0907	103.76	110.128	94.7411	105.17	52.2483	62.2355	65.445	60.7121	200.99	212.178	216.164	262.082	562.509	253.153	342.227	111.824	96.329
COQ4	125.494	85.3101	156.623	66.7137	47.8758	43.4801	47.7596	21.3498	19.8017	22.1632	37.0001	38.5532	32.3857	18.2334	14.9618	15.1102	17.2136	11.9774	11.0418	7.23597	74.5059	63.4413	67.3908	113.339	19.4902	27.3968
TCF7L1	137.334	72.8274	41.5111	59.9464	24.8643	28.9972	34.5624	5.32971	3.03765	6.54631	9.05537	9.79733	8.29761	4.87941	2.35637	4.06198	6.29558	6.73245	5.91022	5.67079	42.4992	45.8453	145.825	16.607	3.86325	2.86149
UBXN6	689.761	420.378	544.392	387.775	146.534	111.25	112.486	28.4019	39.1651	30.7678	117.965	108.528	103.56	26.9436	27.9751	23.9875	22.8708	63.6361	60.0036	37.4926	292.008	679.749	1405.93	539.189	93.9921	171.054
FCER1G	347.54	785.133	293.627	1136.14	44.1578	373.505	266.232	62.0894	90.2645	51.0542	39.0128	31.2137	31.076	23.6366	44.9625	51.6717	29.0091	18.1187	49.2379	34.5016	744.06	245.571	87.9178	1282.79	6.85581	4.52409
MFNG	54.4051	57.0501	34.0833	40.6121	12.7026	33.1258	22.269	7.64956	14.8711	6.34757	7.69641	8.70381	7.61795	3.90454	2.117	3.74291	3.43485	5.16742	5.29907	3.05429	78.7656	52.3669	22.1017	90.3464	5.69628	3.40979
ING1	109.591	184.871	106.113	102.226	43.3006	32.0666	28.3408	7.84003	15.1945	18.0888	31.6106	34.695	32.7466	26.286	31.8421	29.5862	24.7694	24.4505	24.9676	35.6773	93.3144	321.197	246.793	151.439	43.4774	44.1888
SMAD6	52.619	61.6355	58.6299	64.5679	11.623	14.5043	4.92427	5.04443	6.07102	7.08611	10.6025	9.27817	6.33411	23.1101	20.9162	22.9321	22.3124	22.9326	30.6431	16.7319	35.9741	35.4511	14	127.483	15.7999	18.6338
APOBR	5.07337	18.473	23.1968	15.6946	4.16033	6.84925	2.1606	4.60989	4.19282	3.56827	0.955673	1.15562	0.782542	1.86666	3.18082	3.28054	3.78466	0.792852	1.76161	1.68875	10.7189	19.0734	6.68733	47.3831	0.594338	0.126146
NAA20	393.472	255.845	297.714	550.341	146.848	127.102	127.1	135.102	128.758	101.664	97.0704	90.3857	109.523	32.7749	33.941	24.8564	29.8292	75.7234	59.6983	64.4409	579.115	1126.63	258.194	543.843	154.545	152.833
RCSD1	45.1496	90.3586	40.3581	102.601	4.93626	12.52	13.1057	6.13375	30.6478	14.5015	8.56791	11.874	10.5747	4.22746	5.24794	6.29324	7.12282	13.0879	16.0912	13.273	92.1463	43.9742	20.4805	37.4345	22.2429	18.3808
SAV1	88.0158	40.1898	40.201	103.183	25.2699	21.1689	19.3303	49.5434	33.5181	31.8568	21.3071	18.3589	21.4414	14.8336	17.8255	13.9596	16.2989	38.0091	35.7078	49.7974	67.7826	88.8757	145.31	92.5598	13.1445	12.6464
RIPOR3	26.8605	27.3981	73.2958	22.3681	9.39808	6.43674	6.5413	6.82788	3.11605	16.5007	6.13018	8.088	5.08169	2.84937	3.92166	3.12975	4.74862	4.43735	9.89217	6.75572	40.7639	29.2938	33.7266	37.9971	11.1396	13.2763
P3H4	26.0459	76.5046	29.6815	30.2445	0.376935	2.79815	1.59695	1.32665	6.02235	2.06579	3.35658	3.41798	5.30068	4.16416	5.51898	4.87885	4.47729	0.924994	0.843164	1.18213	14.3436	21.1846	3.90054	41.032	3.11651	1.94231
ERCC1	71.0464	53.6816	52.3552	73.4417	25.3008	21.1703	26.2712	15.0426	11.6615	12.3656	18.545	22.0439	15.6599	6.8024	8.32207	8.25452	9.19463	23.5289	31.9884	21.0487	32.9203	127.167	120.576	110.113	21.266	24.6881
THY1	123.621	53.0255	199.032	67.4771	7.02316	20.4603	5.53579	1.92419	34.6835	1.44462	4.73899	3.66688	5.29553	0.67294	2.31546	1.77398	2.60475	0.860913	0.147141	0.110023	551.054	121.309	119.165	227.835	1.72263	3.4734
GMIP	17.6516	34.7726	24.9955	23.6942	3.96054	9.6118	10.8422	8.62374	13.0619	8.66899	6.49133	6.42147	5.81057	7.16953	8.07729	8.77217	8.31362	7.45816	6.44846	6.05525	27.763	17.4008	10.3677	35.4885	4.37031	3.78916
RSRC1	53.1724	57.8392	68.3938	116.152	37.1629	31.3778	27.2341	33.2612	44.4577	38.6586	26.7332	28.7748	29.0241	16.8794	16.8747	13.873	17.6611	0.948004	0.648104	1.21153	76.4276	84.5129	124.076	68.9382	43.7852	47.8214
SLC16A3	20.3765	3.96924	4.43209	90.5448	2.30873	4.55246	0.489067	3.12338	2.99274	3.77984	0.812638	1.13782	0.871382	0.947469	0.869351	1.66512	1.10021	0.266502	1.45755	0.953637	10.2015	13.395	27.7509	56.189	8.4055	4.69514
MZB1	40.7765	16.0482	166.608	155.48	5.44374	13.7109	30.3118	2.49361	26.0396	2.49617	1.47918	1.86396	1.90332	0	0	0	1.07013	1.86002	4.45062	3.80332	75.6829	35.4652	3.9905	142.588	17.9714	3.67615
RPP30	47.3311	25.6839	42.6172	85.9198	10.654	12.9654	12.5793	23.977	27.2568	20.1838	13.6021	16.2442	14.1564	11.213	9.95665	10.3829	11.2006	6.75799	13.9962	16.9684	32.874	64.637	41.3298	77.1178	23.7229	30.8602
GLRX	472.284	601.828	270.237	867.056	21.9887	44.9608	33.6361	97.0047	69.6032	63.6291	166.893	180.125	127.304	39.0692	38.3724	25.9496	32.6589	129.312	99.988	113.629	415.921	540.25	890.075	990.649	154.193	97.0287
CPT1C	11.9206	10.3062	8.71817	6.29344	2.34376	3.12042	4.48997	0.208307	1.29315	0.243274	1.31983	0.346494	1.37986	0.629268	0.247451	0.473958	0.463944	2.30334	2.36202	1.65913	8.18404	7.9865	2.01422	15.1692	0.369302	0.124106
SPATS2L	90.9829	84.9499	167.878	151.16	38.2286	26.1383	30.0483	65.752	46.3374	70.1702	38.2181	50.2944	42.1383	1.75453	1.78236	0.99112	2.10206	2.65163	2.94578	3.72761	136.15	214.515	315.451	231.96	16.8247	20.9622
LOC100465480	35.7108	8.63539	18.0794	82.5366	1.15798	1.39688	0.78496	0.215321	3.10779	0.251465	2.35376	2.05976	1.89293	0.897239	0.705654	0.901054	0.496135	0	0	0.116516	4.57385	18.2928	4.22136	15.1387	1.26888	0.639623
DNAJC12	1812.69	726.591	772.096	4457.16	290.406	256.802	253.583	134.582	61.7737	99.928	294.04	231.479	201.706	19.3621	87.279	46.0956	14.3789	52.1341	74.8786	64.9901	1272.71	2429.17	738.219	556.628	268.407	260.092
HSCB	92.7132	77.5371	149.253	111.439	57.6589	50.7771	48.234	37.8048	40.9399	35.4841	42.783	50.353	48.2692	31.7351	28.0968	16.6339	28.7338	36.5518	33.7962	32.9285	80.2334	60.5104	64.7762	121.298	14.026	12.1826
HMOX1	1887.18	1327.49	256.919	5337.02	35.8646	150.836	81.7669	217.666	121.463	31.0256	150.723	148.123	81.9682	60.1414	64.4239	82.4319	44.9242	67.5317	83.8512	68.3903	743.581	94.0303	673.892	2803.09	53.5376	59.573
PPP1R9B	44.7442	64.069	70.734	74.7141	17.6745	32.895	26.1014	37.5014	30.1627	15.3835	19.6089	22.5883	23.0525	15.0673	18.1909	21.2537	17.9056	17.8758	18.808	17.3039	82.3525	56.0243	27.1176	55.0644	15.6145	12.0716
ALG5	164.995	173.233	365.286	253.209	31.3995	26.6185	28.5767	94.5382	103.922	95.0613	104.762	75.9378	90.962	75.4174	89.1654	72.209	67.3121	95.1406	79.1768	108.865	140.953	329.257	250.187	365.669	57.6889	49.1239
ANKRD29	26.7925	45.1366	36.133	50.8577	10.8735	17.1527	21.3958	1.96701	4.0178	2.77887	17.6885	8.49836	11.1572	0.867235	0.909409	0.653192	0.79924	0	0.237717	0	35.3915	63.439	33.5629	37.3578	2.7847	5.03
SH2D3C	26.578	36.8683	32.9658	21.443	11.8827	13.2635	9.19308	5.2788	12.3298	3.69894	10.4429	7.9857	7.23553	9.24344	8.65802	9.81457	9.5658	5.60781	4.43282	3.94168	42.3973	32.996	15.7622	51.7437	6.56103	6.39845
RRNAD1	89.5031	38.0856	99.8991	59.4081	25.6708	20.6321	25.948	19.7868	15.3144	25.6591	25.2915	23.1021	25.88	6.0381	8.67489	9.4946	9.12316	9.84143	13.7446	11.7147	50.197	138.857	90.505	64.3595	6.92052	8.60183
RASGRP4	9.17916	18.5413	7.45749	17.3873	1.20374	1.67547	3.82488	2.62817	2.80986	1.47783	2.0911	3.01935	2.01804	0.158373	0.581261	0.278331	0.204338	0.535751	2.65543	1.43783	20.5222	13.3208	5.5028	15.1069	2.79695	2.67139
BIN2	31.3432	55.7537	38.0931	76.3468	4.11004	11.159	7.99705	12.0831	25.0561	15.0601	11.4232	11.71	10.8928	9.87603	14.0201	16.7016	11.7807	16.0441	11.7811	13.0619	79.9332	88.2408	17.59	86.2998	6.31584	1.19857
FHOD1	20.0726	25.9702	54.9085	18.6534	8.31918	10.7153	8.20646	7.16248	6.95955	4.90976	9.3245	9.2625	8.51228	10.2587	7.72846	13.2846	13.7934	8.00582	11.2621	9.28687	29.1025	11.6595	12.63	24.53	5.94451	5.79974
RASL11B	10.9363	8.04029	25.7407	17.1432	5.26086	6.87054	4.95301	0	0.0775359	0.194487	3.13024	1.97226	2.81948	9.09333	7.2739	5.327	6.31751	0.934572	2.02325	1.43324	23.4958	9.26168	48.9793	10.7215	5.33387	2.60724
RGS2	474.255	277.296	177.398	833.465	3.90499	48.3141	38.202	37.2461	46.0319	206.218	49.7307	45.8928	45.448	7.91845	12.2368	13.9162	6.8111	7.90295	14.1825	9.08984	323.075	1059.16	107.119	603.789	29.729	15.3606
GALNT6	3.89985	21.8305	15.2199	12.955	0.926651	1.7979	2.56969	2.43848	2.86414	1.58571	0.933647	1.63406	3.30376	2.08262	3.58296	5.49012	2.85501	1.05637	0.825357	1.00287	25.9555	11.3737	4.07933	10.9565	2.83455	1.71462
AGT	6888.29	10276	3794.75	5373.61	3012.72	2806.81	3085.82	1768.77	2296.14	2028.37	2102.95	2558.6	2084.83	2602.72	2492.28	2457.98	2437.8	2519.03	2054.11	1330.8	9096.04	5795.46	21329	10674.8	651.306	685.148
PSTPIP1	12.5699	11.0185	20.2049	14.9478	2.14373	5.08359	5.44937	3.64977	4.89066	3.89855	1.13744	1.36507	1.88177	0.131557	0.724262	1.38722	1.01844	1.8722	5.75971	3.50921	18.3429	43.6818	2.86754	61.46	5.79439	0.708087
FMNL1	12.2331	9.10741	38.769	12.4956	3.10987	7.43632	2.8378	5.33531	4.81606	4.16453	4.53844	3.25114	3.25943	1.64998	2.27092	3.44345	2.39497	3.24631	4.28737	4.03559	21.5814	22.5945	7.30333	31.2971	6.12689	2.15977
ADA	338.529	254.879	186.168	461.848	12.1294	15.007	22.1126	5.94305	6.74885	5.50174	99.1787	15.4295	26.2326	8.55713	10.1609	7.51932	9.74179	11.4904	13.8872	12.3769	269.541	21.071	50.4304	241.982	12.8028	40.394
MEGF6	73.3508	48.9606	269.856	89.27	23.6829	32.0447	26.3834	2.07625	28.223	6.19372	18.9342	29.6872	17.5148	2.23883	1.99554	1.57384	2.14582	0.185239	0.29549	0.22095	118.294	81.9371	91.6552	100.595	1.80752	0.870343
C10H7orf26	84.7852	37.7549	32.2896	33.8128	30.7052	30.6405	31.3863	19.5813	19.7648	23.5665	18.8205	21.782	20.1577	24.1125	26.9081	27.4873	20.8806	29.9709	26.8809	19.7485	33.854	54.4946	62.019	43.315	23.2771	25.1154
SF3A2	47.8067	31.5851	23.4785	29.4758	19.5734	14.2983	26.0424	10.6536	9.44479	11.8454	13.7191	12.4858	15.8878	21.0417	15.3063	15.9912	17.8546	16.719	11.3083	8.18293	60.5075	110.565	106.966	83.2966	7.18932	5.07362
LY86	11.8491	62.32	18.2374	78.347	3.19478	21.4928	16.9191	8.12312	25.6864	7.51028	5.10778	6.38541	6.33768	4.99424	9.41953	11.2152	4.65381	6.81155	13.2538	14.8655	133.703	41.4676	20.8029	60.9264	5.96679	3.43744
NBL1	115.482	171.443	246.035	60.111	39.4583	37.3935	17.0729	2.03812	7.96047	1.52071	34.6338	40.9744	35.0647	3.71764	5.00298	0.871137	1.2791	1.59233	2.83035	2.11637	130.048	175.415	59.4798	62.0896	13.2763	19.38
KIAA1755	5.81767	20.6899	9.46584	5.38483	3.99031	5.00956	3.87835	1.36262	1.80928	2.38703	1.75242	1.61021	3.66425	3.45518	2.44566	2.94939	1.91057	0.705562	1.30237	0.685289	18.8896	27.0629	15.9488	8.15098	0.968345	0.488127
DDX55	62.5139	44.5236	40.917	55.6494	11.4805	20.9117	14.0513	29.3483	19.2693	26.2467	27.7461	25.6338	22.2407	8.36604	9.24641	10.0247	9.19956	16.1027	19.2651	18.8329	26.4754	38.7157	58.9939	47.3665	12.7378	11.3008
NLE1	42.5466	38.5814	53.5241	36.2613	21.4564	13.3463	16.3827	10.1142	6.05948	4.34264	18.2115	21.2078	16.6841	5.14306	8.00803	4.38236	5.83141	14.0462	12.0592	11.1879	45.3562	125.404	95.3707	90.8037	8.01157	11.7034
MYBL2	3.56915	17.2615	7.00883	4.74329	0	3.91741	2.1463	0.440027	3.34625	0.428242	0.187355	0.918138	0.602695	0.326337	0.499051	0.191172	0.561401	0.308165	0.210677	0.078766	10.564	1.99179	3.40472	12.2101	1.11756	0.118599
PIK3CD	17.3692	51.6237	44.7962	32.2881	2.66815	7.99024	8.63219	8.48676	8.26192	7.35843	9.93266	11.1098	10.871	4.91064	8.56833	12.3086	8.72481	5.73079	10.0803	6.25579	56.8472	11.2593	18.7652	45.3661	10.7353	5.86538
RILPL1	47.2642	37.0626	27.1417	60.4742	9.07847	16.1203	9.8768	3.94446	2.88593	3.83882	14.4412	17.769	19.0045	6.34177	11.4501	11.8643	10.2939	9.02718	11.1857	11.4789	80.3432	166.32	181.184	57.4324	6.97667	9.30924
PHF19	20.0797	23.7618	15.7826	12.8979	4.03437	6.55131	6.62326	2.84044	4.25495	1.94708	7.49033	6.99173	3.53399	1.79987	3.30295	2.46024	3.35437	6.78915	8.40611	6.05421	23.9399	7.17514	8.08176	19.7933	1.45002	2.69882
ERF	134	98.7166	49.3154	33.7126	19.9423	18.5731	20.9359	24.662	15.3098	28.0017	26.6837	23.8977	19.4875	40.3706	42.8098	49.5906	36.9479	31.4244	24.2214	14.0559	96.2101	50.2686	180.76	24.4864	12.9522	21.0729
KCNE4	131.099	1.52354	4.63962	121.904	1.72817	5.61267	0	2.27084	14.8479	14.8167	0	1.45063	3.99942	1.51709	1.04401	2.33292	0.978701	4.54409	2.79591	3.94894	10.5764	292.345	12.6609	22.1785	1.40587	0
INTS11	92.0126	101.458	105.442	59.0045	44.3364	38.7784	42.3288	15.7024	19.2343	17.3258	47.7258	55.0937	48.5082	53.2285	56.3769	44.1745	49.6002	31.4377	46.7312	36.9332	65.9542	83.8305	108.723	61.8471	44.978	63.7417
SLC29A3	14.4646	36.2725	4.88763	33.135	5.59143	12.6829	8.9492	6.88852	4.6714	4.54708	7.24676	4.15087	3.81467	8.11848	7.29062	10.9285	8.0232	9.25743	9.88883	6.02633	27.0337	13.7674	55.7032	4.70033	4.16664	7.30552
PLEKHB2	166.602	204.455	139.524	285.736	65.1062	93.467	78.8096	64.5737	53.6491	36.4697	95.7492	102.424	115.156	24.4141	28.1317	29.9346	23.0348	138.327	120.478	124.862	127.617	262.021	184.205	195.327	52.191	76.9362
AP1M2	3.34952	2.93611	4.63625	3.42995	1.5203	0.201533	1.10417	1.65517	0	1.18128	0.65902	0.692046	0.95399	0.481399	0.441708	0.56402	0	0.449408	0.921714	0.804069	3.61093	1.99708	3.31678	2.25374	0.464662	1.6396
PSMD13	352.766	299.426	389.395	349.011	120.033	107.094	111.449	82.4272	90.0122	70.4473	187.438	185.639	191.174	203.515	232.187	166.509	158.627	146.193	176.71	203.791	216.916	439.123	437.088	596.545	190.175	236.506
FGD2	16.4106	40.8767	49.0119	25.865	5.5937	8.65092	20.2062	7.12931	15.6083	13.4713	10.1971	8.7093	8.33192	4.24824	6.46244	12.7708	7.50062	3.09556	5.43179	5.27476	63.7478	7.27731	30.2336	17.2343	9.48915	5.55483
TAF11	103.232	79.5414	110.163	151.435	32.342	24.3788	27.7116	50.9732	54.9949	57.617	61.4457	73.6821	58.7117	19.0726	20.1923	16.7594	13.2505	30.3146	26.6459	18.0794	96.957	137.666	157.412	105.571	41.8467	34.7893
FBXL12	26.6582	14.6249	20.6549	25.5257	12.6383	15.4194	12.692	13.5584	10.738	16.5689	8.70863	14.3567	11.5673	3.46468	4.63229	2.60956	5.23658	14.1482	14.9202	9.23291	36.6188	36.5275	49.0383	44.2033	6.50672	6.15823
CGREF1	11.5977	194.886	58.414	86.5354	25.1601	16.1305	38.3743	4.11995	11.1818	4.98756	27.098	17.2001	13.7149	0.968038	6.43963	3.82786	4.05923	2.57692	7.7809	4.50078	23.8412	73.6469	163.103	165.694	16.2863	33.7877
TSPAN15	72.1109	39.5509	71.693	46.5781	18.7401	27.4219	34.2013	5.99007	16.0899	3.85653	20.4135	24.0148	20.0388	4.31021	5.64977	6.05995	5.2434	4.55236	7.55826	9.14232	61.0031	29.5818	97.4955	22.0691	10.1477	6.44443
YBX3	706.544	392.125	340.312	898.734	203.514	201.109	159.007	50.1112	49.0815	43.906	243.083	210.63	197.101	61.9384	63.4469	46.3633	55.1794	67.6375	52.7397	54.3335	248.63	2551.28	825.709	1288.94	52.813	60.5454
BOC	7.48393	3.38157	5.3549	5.17134	1.76203	1.28467	2.45283	0.630663	1.67002	0.759542	2.27594	1.24695	2.73756	0.792417	0.727083	1.19368	0.58423	1.24031	1.13059	0.88061	7.04874	4.71354	5.00925	4.33424	1.93149	2.2909
FERMT3	31.5963	47.1079	66.5624	48.8719	5.47013	17.9469	14.4017	13.8114	24.7944	9.38321	16.2983	15.485	16.4778	4.35567	10.471	10.8699	6.85619	9.08114	11.3819	12.2007	67.681	22.3393	7.23904	61.9655	14.7521	10.0902
TSFM	221.262	114.146	140.87	222.274	10.424	13.4077	11.8934	2.2832	1.41738	2.07392	98.1711	98.78	88.7419	40.9476	47.7604	34.7618	36.9376	68.5158	64.8431	53.0599	103.075	190.255	174.408	292.069	82.8443	72.9542
CCDC59	89.4159	57.4269	81.4015	121.644	9.40251	10.0821	8.67526	40.9718	36.4816	36.4277	51.9955	40.7865	44.7377	23.1259	24.1127	22.3738	22.303	23.0999	15.8976	18.6575	39.5271	112.684	57.0723	128.561	33.6206	31.9909
IL34	52.4401	108.466	75.3946	47.8316	4.76641	7.07662	6.46199	1.09406	8.57461	1.91656	29.7086	25.5485	33.744	3.85807	5.66396	4.52022	6.30523	12.0793	14.7306	7.42654	439.255	139.198	403.487	252.477	24.433	23.3422
ITGB7	9.98786	7.90097	34.2487	9.38861	4.121	3.65773	3.49186	2.19549	3.0666	1.33543	4.38439	3.34844	3.84655	6.00271	3.67186	3.51647	4.92857	0.8494	2.61312	2.7138	14.4233	17.6567	5.06961	55.6416	5.45032	0.874179
PEA15	143.639	163.356	99.1493	160.768	30.2234	63.3612	52.1671	47.5952	101.206	34.1473	69.3778	61.5217	75.8809	36.9317	40.1133	35.7782	36.5377	18.1121	24.171	20.1663	312.837	421.489	258.051	105.594	50.242	42.6546
FAM98B	40.4709	37.0183	31.9668	49.2644	10.8573	10.716	10.4543	20.8608	20.1169	20.4409	23.8379	23.198	26.3226	15.755	12.5468	12.5382	10.3556	13.1716	8.25437	8.41652	50.875	79.2537	65.15	38.1251	22.2311	25.6603
MYO1A	2.10981	0.82196	2.22499	1.17844	0	0	0.125368	0.640494	0.0852023	0.480862	0.29221	0.13638	0.313334	0	0	0	0.175041	0	0	0.0438508	1.64826	0.561392	0.449826	2.58109	0.332124	0.38267
DOK3	8.01845	8.43455	2.85397	32.7354	0.643673	2.68777	2.45433	2.53269	3.69481	1.6761	3.03806	4.25374	2.54099	1.63925	3.76023	10.0831	4.75878	1.8718	3.19914	1.9137	22.6002	6.26822	14.3402	32.7941	2.20922	0.222726
MUS81	41.6193	39.7475	47.5526	26.8647	7.89286	8.21177	9.52519	10.6875	9.04728	11.1723	26.4564	25.7617	19.4972	20.906	21.3857	22.5908	24.4221	9.19314	10.6653	7.40523	29.3614	47.7892	60.363	37.7008	10.5832	15.0166
C10H6orf120	209.572	179.613	235.461	276.716	0	0	3.95372	109.312	100.581	99.7575	131.508	149.695	116.902	97.2852	99.9309	75.5399	78.9438	60.8134	49.1203	65.629	149.002	353.22	383.386	304.871	73.026	62.5655
METTL5	88.0808	57.9072	87.2242	149.974	24.8279	30.8043	38.0567	28.9923	28.122	25.4772	61.605	47.2179	52.2772	48.5876	55.0156	38.8796	41.3483	46.5355	39.2253	63.9319	49.7507	124.164	50.7174	144.507	15.9655	10.9923
LOC100470960	3.48435	2.68778	5.70476	3.2696	0.540086	0.375871	0.572043	1.05057	1.88667	0.350549	1.6861	0.505885	1.5497	1.12242	2.15338	0.179326	0.526612	0.434382	0.445448	1.16578	26.1073	4.63841	12.2117	9.90126	0.593244	1.0965
VIPR2	3.81418	0.28658	5.04238	2.3739	0.304867	0.565789	0	0.238019	0.184699	0.277973	1.02342	0.716472	0.951082	0.112898	0.10359	0	0	0.264345	0.18072	2.22967	15.5835	12.465	14.3825	24.7579	0.0388841	0.47042
NCAPH	3.87233	5.09159	7.06357	7.29978	0.0939741	0.784812	0.796275	0.684322	1.94065	1.27144	2.19046	2.95744	2.31525	2.45673	1.71747	3.28957	1.35847	2.2079	1.3036	0.615636	18.8021	5.00152	4.06922	14.8585	0.838122	1.12662
FAM110D	25.8506	27.8893	7.9623	9.57966	6.30998	9.75868	2.22778	0.290941	2.9801	0.254834	8.78395	9.83909	2.6373	0.790375	0	0.694518	0	1.88662	3.06325	3.13439	45.0402	40.5514	21.9768	123.051	1.97946	2.53989

## Sheet: S3 Table
Table S3. Normalized expression levels of shared 125 DEGs in pancreas samples of both panda species
Gene ID	aml_DN	aml_HT	aml_YS	aml_CC	cfa_04	cfa_05	cfa_06	cfa_07	mmu_05	mmu_07	rno_04	rno_05	afu_0708	afu_1219	afu_0527	afu_0601	has_04	has_05	mpf_S2	mpf_S3	mpf_S5
DDB2	3.5879	5.12558	4.61302	1.53767	135.073	110.514	39.9079	89.0253	7.30994	10.5994	41.3268	22.8385	9.85416	2.75916	11.4308	3.94166	10.4145	12.865	9.36768	17.1741	13.2709
C4H2orf42	2.94464	2.55202	1.96309	2.35571	144.636	90.3978	42.1856	87.5854	7.82014	3.17693	60.0081	26.9835	18.5529	5.87508	4.63822	14.2239	9.91736	7.43802	26.9917	28.2978	20.4615
MDFIC	11.5942	4.21607	12.3847	15.5468	144.527	95.8741	34.1045	62.4851	6.46291	9.02114	64.9809	25.8747	13.4228	0	8.94855	8.94855	9.90099	12.1858	39.3325	45.888	51.6488
CILP	0.504286	0.252143	1.26072	0	38.0606	56.098	23.9947	61.3933	5.87959	2.8222	65.8915	17.4419	0.897666	0.224417	1.3465	0.224417	2.99401	7.74921	2.11069	7.73921	8.44278
AOPEP	6.3593	4.3258	8.68858	8.17096	141.798	79.6004	24.4924	36.7386	27.094	31.2555	32.0233	17.4672	10.7738	1.95886	6.36631	7.34574	17.9669	26.4383	29.3887	57.9937	31.7398
RNF217	3.10265	0.775661	2.49935	2.15462	51.5247	46.2671	29.4427	39.9579	2.36085	4.63089	31.8888	11.4473	4.76594	4.55412	7.41368	5.82504	3.3649	4.77346	14.1026	24.359	16.6667
CAND1	32.5722	17.4614	31.7327	45.5003	261.192	126.421	112.271	155.184	15.9148	28.8381	109.286	47.4561	46.8494	25.1815	28.461	60.2015	23.7113	24.595	67.2715	81.4339	55.7645
SERPINI1	0.833565	5.83495	5.27924	7.22423	237.929	216.405	210.588	98.313	22.0972	68.6248	228.718	323.803	11.1166	12.3518	12.8458	19.7628	58.3127	44.665	38.4	29.6	27.2
TMEM204	10.3235	5.96467	5.50585	25.694	374.631	199.115	20.649	44.2478	7.98991	7.98991	74.7029	39.0492	4.83942	6.59921	4.83942	10.5587	11.259	19.9591	33.7739	33.7739	22.0264
SLC12A8	1.38552	2.07828	21.1292	7.27399	61.1621	335.372	50.9684	48.2501	42.0792	16.8767	111.414	61.5504	8.33889	3.33556	3.002	3.66911	14.3215	12.7103	39.0155	56.3355	42.1149
IGSF11	3.48028	0.580046	5.51044	8.41067	68.5731	36.4751	18.967	27.721	7.56733	20.2537	54.45	39.801	2.52525	4.41919	3.78788	10.101	4.08247	6.94019	60.874	75.7767	34.0995
NUDT18	18.1668	7.98238	9.90917	11.2854	145.062	94.6502	60.6996	59.6708	12.3874	13.2883	101.01	39.6825	29.5545	20.7322	19.85	12.3511	12.5428	26.2258	53.4979	69.9588	50.4115
CFAP36	22.2393	16.1043	25.3067	42.1779	261.886	126.511	132.151	107.977	20.7726	33.8921	116.295	98.1894	27.9142	19.1264	19.9018	72.3701	18.5449	28.816	48.6486	72.5869	44.0154
COPS7A	46.1455	36.7354	43.9739	46.6884	401.615	310.797	145.308	277.497	83.7329	80.4131	210.304	130.211	84.1321	63.1878	94.7817	127.086	48.2394	58.8028	96.4409	105.626	84.9598
ANKRD50	4.11471	1.87032	6.48379	4.61347	48.6787	18.2794	29.6046	37.7508	5.7715	2.12014	21.4848	12.2941	7.76723	2.95894	5.91789	6.9042	5.68311	6.81973	13.5084	20.1995	24.9968
C10H16orf54	2.30521	0	0.461042	0	48.478	16.9109	90.1917	18.0383	4.65839	8.79917	12.093	6.04651	1.48148	2.96296	2.96296	1.48148	3.89257	1.94628	8.65801	15.873	7.21501
ADPRM	1.57729	1.35196	1.12663	0.450653	107.232	48.2128	45.719	53.2003	20.7385	39.4537	81.0203	55.5139	23.3794	5.84485	11.6897	22.3167	15.4242	16.4524	32.6923	58.6538	26.9231
KIF2A	11.2254	6.54818	10.4236	16.8382	89.2916	59.3081	75.453	77.7595	3.75411	10.0109	39.2992	15.1515	27.6484	7.85797	16.007	28.8126	16.548	13.6154	22.5141	38.9306	22.5141
KBTBD3	1.67104	2.02912	4.05825	1.43232	61.9658	21.7949	54.7009	24.7863	13.2705	52.6541	26.6831	19.2939	6.0208	3.28407	5.47345	0.547345	4.41459	4.41459	15.4038	17.4854	8.74271
LOC100477302	6.22407	2.4519	5.46963	4.52659	35	37.7778	85.5556	73.8889	16.1588	7.84857	74.4794	77.3032	19.5293	1.75263	6.50976	8.51277	16.839	15.6457	16.109	23.544	6.81537
SRPX2	1.1257	0	0.375235	0.375235	83.8132	30.0704	4.47857	2.55918	2.05339	2.73785	16.317	11.655	0.513084	0.256542	1.02617	1.02617	1.06397	5.05386	5.18807	7.13359	1.29702
PHTF2	4.58441	1.19593	3.78712	4.18577	33.9988	37.7417	40.549	29.6319	2.59778	5.4842	24.3294	18.0911	4.88898	0.611122	5.90752	10.3891	5.5517	4.3951	33.4712	8.83791	14.4791
LOC100483879	9.12507	7.51476	11.0038	11.0038	202.962	124.794	97.0927	180.746	17.9641	39.521	101.094	54.192	63.03	18.7959	43.2448	81.5432	32.6785	34.8816	59.1166	71.737	38.5254
OMA1	7.63447	4.16426	6.36206	10.295	94.9949	59.2441	31.1542	34.2186	24.7201	26.1194	20.1196	21.751	20.8029	2.91971	8.0292	27.7372	13.7171	13.1791	18.6986	17.9506	18.9479
FUT1	1.44009	0.288018	0	13.8249	306.011	443.534	189.435	505.464	37.3295	36.6116	231.335	148.584	87.5912	63.2603	104.623	79.0754	39.1434	69.3069	239.007	238.534	264.539
PARG	6.58923	4.3556	7.92942	8.59951	64.0732	32.0366	21.2488	30.4021	5.36518	7.44202	27.6799	20.8858	19.3069	2.9703	11.8812	10.396	8.77364	10.1384	16.4647	18.95	11.4943
SMAP2	27.1436	12.6839	21.5627	33.2319	160.92	101.806	57.4713	116.585	26.8987	7.91139	140.039	80.2104	50.0636	18.2435	20.7891	66.1858	48.0422	40.2666	44.2584	62.799	28.7081
PLEK2	7.89692	5.40316	4.98753	7.89692	93.6288	44.3213	16.6205	31.0249	10.1074	12.6342	27.1758	29.9278	14.7514	2.61718	4.28266	22.365	9.56023	6.37349	17.8908	44.2561	27.307
TBC1D4	6.84748	4.56498	10.8754	5.37057	63.6743	67.8497	67.2234	114.196	5.08077	10.8129	50.4202	18.8439	24.7041	18.528	26.2481	12.352	27.5149	27.5149	43.5537	49.0769	58.0716
UBLCP1	17.3802	2.82606	4.66299	12.8586	238.882	151.842	177.255	123.253	12.9819	31.0779	145.813	106.833	71.1841	24.9829	48.9391	110.198	36.5408	27.6086	82.9171	154.845	57.9421
ABI3BP	1.02828	0.856898	5.99829	2.22793	57.4292	47.6007	5.39603	8.09405	2.83172	5.12406	124.33	17.1976	3.47222	1.73611	5.20833	8.68056	8.10712	8.28931	13.7554	14.2526	8.94929
LFNG	26.6299	4.13223	17.4472	5.96878	131.191	60.241	9.37082	38.822	37.9242	52.6946	167.993	60.8329	9.95807	8.38574	23.5849	12.0545	50.2008	73.4366	53.0086	73.7822	58.7393
CNOT8	33.5325	14.9402	19.5883	26.8924	172.352	68.2226	56.553	68.2226	56.9044	50.4552	157.273	95.4545	53.4759	24.8281	40.107	49.6562	25.9542	27.9898	44.6247	52.7383	29.4118
BSPRY	25.1955	10.4257	49.5222	21.7202	145.161	215.323	104.032	159.677	48.8946	25.9354	209.345	163.536	125.382	14.526	48.1651	93.2722	93.6298	97.05	362.832	411.996	288.102
PNPT1	21.0586	5.9761	13.3751	30.7342	111.821	63.099	71.0863	66.6933	13.083	19.909	78.1749	46.7887	42.8688	9.9553	30.0691	67.8586	18.711	20.223	39.8136	60.5676	38.543
STK17B	17.3434	11.8343	7.34544	13.8747	56.213	68.787	84.3195	31.0651	6.94311	21.215	43.9729	27.0603	37.732	12.5773	20.8247	27.4227	20.2559	20.7128	30.7487	62.8342	18.9076
FKTN	6.09337	4.71744	8.45209	5.20885	50.1333	14.4	24.5333	30.4	6.29005	6.17137	59.6401	31.5338	16.215	5.55942	9.26569	21.0795	8.57437	9.14599	9.60219	24.6914	9.60219
TPST2	26.7465	18.7625	31.9361	34.7305	142.945	103.067	37.4233	75.4601	55.1378	33.6556	90.5963	33.8303	68.711	15.9001	45.4287	52.243	332.273	196.875	47.6879	61.4162	41.9075
REEP2	0.468384	0.936768	0.468384	0.936768	12.4833	8.4708	2.22916	4.01248	4.6729	0.519211	6.31579	4.21053	0.26476	3.17712	1.58856	3.17712	1.84957	5.85697	6.51042	5.20833	6.51042
MAPK12	121.907	48.121	139.322	80.6599	3.36022	0	0	0	7.62155	1.83968	51.1649	16.9027	477.129	238.564	270.936	318.086	1.28824	1.82501	26.393	46.5019	28.0687
GALNT12	261.856	122.165	212.887	187.113	41.3261	10.445	5.90372	7.72025	2.62238	1.31119	21.2644	17.8161	364.632	194.053	229.525	259.781	18.3196	19.8989	28.2372	20.1694	22.1864
DEAF1	442.616	306.193	639.238	433.521	56.6444	31.8759	13.7842	29.9375	38.2775	10.4807	172.17	141.981	561.235	461.129	638.978	546.326	14.3756	25.1572	46.4093	57.8116	50.6101
ASPG	75.4163	47.9922	153.771	69.05	0	0.278009	0	0	0.56802	0.28401	1.8997	1.13982	273.81	86.4662	135.338	92.1053	0.163425	0	1.55159	3.87898	3.10318
ASS1	8825.69	9643.43	4507.65	6629.97	37.5	102.273	20.4545	14.7727	41.8393	28.5833	19.0304	9.06208	4879.4	5505.42	2461.38	5946.48	68.2571	82.505	109.911	103.192	77.7538
RAB43	838.857	470.857	365.714	638.857	40.8889	15.1111	21.3333	51.5556	0.361925	0.180963	59.375	38.5417	898.851	390.805	310.345	390.805	0.601082	1.60289	131.455	158.059	64.1628
BCL7C	364.641	169.061	260.773	348.066	124.531	60.015	15.0038	36.009	4.43091	3.60011	151.116	86.2069	436.464	201.657	357.735	558.011	7.27603	6.82128	113.15	126.911	168.196
CFAP410	217.593	137.731	348.38	229.167	109.607	51.5796	21.9213	26.4346	3.47065	2.71616	39.1937	22.3964	413.559	221.469	261.017	258.757	3.13376	5.44285	61.0807	69.6946	52.4667
HFE	137.108	53.3458	106.926	76.7431	39.9023	20.7655	6.92182	15.8795	1.95969	6.71892	22.2502	13.0143	76.5011	53.947	73.758	128.01	8.28194	6.1674	4.86486	4.86486	4.05405
ALDH2	2479.33	2035.1	2286.06	2587.98	646.712	435.394	186.13	317.305	94.6157	77.4483	1165.78	244.67	2530.25	3249.11	2972.04	2263.35	21.1869	26.8436	390.973	433.566	369.358
JMJD4	789.186	267.315	530.377	520.049	195.062	154.733	71.6049	176.955	3.5137	2.10822	9.99445	11.6602	229.604	129.953	127.622	330.42	3.47625	6.02549	71.7633	72.6421	78.2074
XAB2	264.49	96.1115	207.63	185.253	107.709	77.0933	33.1981	58.2811	18.3565	8.96478	68.4097	38.6819	181.203	154.887	207.895	349.624	23.8556	46.2067	56.4738	78.5124	77.135
ZNF444	104.745	102.954	130.707	92.2113	46.4807	29.8805	8.63214	15.9363	4.53096	1.51032	22.1744	14.2088	230.608	62.8931	121.593	90.1468	12.7397	15.8197	8.5752	18.7995	18.7995
CHTF18	16.208	12.5382	28.7462	18.3486	3.81874	2.29124	1.78208	0.254582	0.566145	0	15.8103	8.46979	37.9377	17.1855	26.5888	46.6926	2.70453	3.0426	4.54447	5.19368	1.51482
NLE1	295.979	92.2252	316.89	285.791	82.4116	86.7874	37.4377	69.6487	17.94	22.2703	117.143	104.571	360.62	217.579	493.753	571.736	9.86301	14.9772	39.8936	56.9149	32.4468
MTX1	232.157	111.373	189.804	200.784	123.645	92.7338	32.1156	61.8226	19.5312	8.09152	111.157	48.5797	337.209	166.667	222.868	546.512	5.79622	7.32154	48.5909	47.619	42.76
UBXN6	1563.25	854.415	856.205	1238.07	490.665	370.478	163.361	442.24	4.74934	7.03606	166.981	104.245	1443.38	1022.17	2179.75	1945.48	43.2628	79.6646	298.1	264.249	262.176
EBPL	628.028	262.111	508.651	355.536	184.701	83.543	20.6341	97.1314	1.39899	3.28763	78.712	15.2057	248.889	266.667	297.778	264.444	27.5641	50	3.68421	12.6316	8.42105
CRTC2	137.691	113.7	191.586	111.613	106.817	44.1123	23.6967	29.5297	12.4573	4.39668	114.88	61.2953	295.635	180.556	189.815	188.492	28.04	38.0344	37.6442	52.8233	50.0911
YBX3	7844.61	2968.54	2973.31	3428.98	1030.63	920.107	322.237	908.788	134.309	106.341	628.135	399.673	1835.16	765.568	899.267	5084.25	62.9857	98.2485	665.247	646.508	500.852
UNC13D	24.4643	17.6786	63.9286	27.8571	10.0228	4.10023	0.683371	1.36674	0	1.0686	8.19062	2.2338	96.1372	15.625	59.6788	79.6441	6.70795	6.19195	4.86027	5.4678	4.5565
PQBP1	1165.86	394.822	888.35	563.107	364.075	266.006	84.8577	169.461	83.7408	17.7262	191.436	143.577	1487.88	1133.7	1186.08	1107.9	31.0406	48.3245	302.836	292.772	284.538
LHPP	212.518	36.8986	120.972	93.4143	29.811	34.3359	13.3085	26.8832	5.38079	2.06954	39.6341	18.2927	194.279	53.6353	69.1299	65.5542	10.0613	12.7607	13.2217	18.0696	20.2732
SPTB	53.8222	60.55	61.1387	21.1925	7.21539	3.74131	2.9396	0.133618	0.493949	0.329299	2.8716	1.64091	200.509	149.687	68.0713	59.1572	1.82482	3.71722	0.402307	0.938715	0.402307
NCAPH2	617.97	313.786	636.488	600.48	421.228	356.021	141.837	328.891	42.4011	44.0686	151.422	64.3326	790.431	424.402	748.325	966.507	17.0442	27.5847	176.023	226.316	178.363
SIVA1	497.92	184.466	296.81	402.219	250.896	155.914	112.903	107.527	11.157	14.4628	46.9723	40.747	630.037	386.447	540.293	1065.93	29.1816	33.6223	257.908	216.545	153.285
PHLDB3	314.458	145.715	240.846	169.498	155.015	102.475	63.8298	141.12	2.999	0.666445	23.9958	5.73813	349.748	151.997	231.485	334.238	4.61234	3.95344	88.6606	101.598	81.4307
POC1A	73.5216	25.8391	26.1055	37.0272	20.0669	11.7784	7.41602	14.3958	1.19904	1.4988	9.05797	4.52899	61.8762	36.9261	51.8962	47.9042	0.439754	0.439754	2.92469	3.41214	2.68097
FOXK1	150.6	51.5101	54.4063	66.6115	43.1589	38.1084	24.3343	28.4665	4.35127	1.58228	20.0861	4.84218	160.965	103.197	141.896	189.568	8.4694	11.1399	32.4883	56.1162	35.6879
PES1	461.472	104.762	234.199	366.667	152.027	123.771	56.8182	129.914	25.1323	36.7063	175.877	108.602	713.527	198.611	326.522	777.687	27.833	60.7466	58.8235	74.0327	42.4961
SDE2	465.804	159.581	151.571	264.325	132.026	93.4641	88.2353	117.647	9.21925	15.5575	81.9113	47.4713	248.477	199.052	236.29	346.649	19.062	26.3356	48.9834	48.5213	47.597
FSD2	15.9652	9.5791	10.7402	9.43396	2.19877	2.19877	3.07828	0.439754	0	0.752823	0.322581	0	58.4879	26.1531	50.4042	43.747	0.152999	0.152999	5.66372	7.78761	3.89381
ANAPC11	544.928	266.667	604.348	426.087	136.247	185.733	66.838	257.712	16.6106	26.8934	121.922	115.841	1109.65	785.088	896.93	1684.21	20.8592	31.0405	210.965	205.006	141.836
LRWD1	175.619	81.7375	104.157	165.343	138.131	104.218	44.2514	64.9297	5.47314	2.44851	42.3614	23.434	195.236	101.659	122.501	198.639	2.88184	4.74657	4.70035	11.3592	5.09205
IGFBP3	679.838	439.716	79.0274	1910.84	166.667	121.005	27.3973	46.8037	63.8978	39.2971	326.132	196.926	877.778	1861.11	831.111	2261.11	15.7515	17.2829	23.2975	39.4265	23.2975
SLC2A8	147.252	51.158	93.6744	61.5278	77.0483	51.0038	15.7352	18.4482	16.8277	4.67435	29.2286	14.8539	238.071	90.7676	110.477	155.083	9.41955	12.22	22.2222	30.2222	32.8889
CXHXorf56	115.665	59.1985	71.949	105.647	103.65	43.7956	43.7956	48.1752	3.50216	10.7759	23.6028	17.5907	123.295	57.9545	95.4545	126.136	13.5659	17.0543	18.8062	17.7841	22.4857
PNPLA7	263.393	117.634	310.714	162.5	178.047	124.016	36.3752	83.3865	9.60512	7.07044	94.7763	55.9841	379.803	208.222	460.456	183.87	14.9314	20.7212	42.359	65.0597	57.5708
OSBPL5	107.024	40.1022	109.068	83.5249	70.6068	34.7395	11.279	19.8511	5.49339	2.23805	44.3241	18.4684	219.096	17.7583	59.7325	117.389	7.49364	10.1699	17.068	28.345	19.811
TNS2	327.788	324.297	261.861	288.355	267.854	158.803	43.8774	115.293	19.0756	3.48496	191.768	25.458	941.523	596.939	924.647	1517.27	31.138	50.9082	111.96	139.838	106.565
C10H7orf26	208.726	106.098	71.8889	196.827	120.933	96.2531	41.7321	94.2338	10.3471	6.25135	44.252	26.936	337.887	218.124	246.357	335.61	27.1659	33.4068	61.5723	69.5437	64.8708
C11H4orf48	93.8124	67.8643	213.573	75.8483	68.3168	4.9505	6.93069	18.8119	5.97907	1.49477	3.00752	0	245.902	125.683	355.191	131.148	1.85185	14.8148	3.80228	21.2928	9.88593
MMAB	156.74	61.9993	108.673	77.325	138.491	67.8128	38.2044	50.6208	5.44959	2.99728	28.0669	10.4068	497.245	157.025	283.747	513.774	10.1363	17.6138	39.7059	50.5882	34.4118
TERF1	86.9359	38.4798	83.6105	76.0095	81.8063	40.5759	35.3403	14.3979	4.34028	3.03819	43.0267	27.6954	188.009	92.5054	127.623	224.411	7.24638	8.60507	8.18678	19.4057	18.1928
FRMD4A	95.599	30.0733	99.022	89.7311	98.5945	30.6272	6.29327	10.279	0.809613	0.0852224	12.6273	3.25866	131.579	67.9825	87.7193	100.877	6.19638	7.35394	14.9407	29.7349	12.89
SEPTIN9	139.625	125.828	245.769	181.567	213.794	107.399	40.1491	98.222	9.12095	1.58625	126.396	38.8007	213.294	191.468	172.619	213.294	15.2922	25.591	70.3125	85.0361	61.1478
DUSP5	204.629	113.683	67.3975	110.434	120.975	54.8303	13.9252	28.7206	2.4262	1.2131	4.54733	2.48036	240.674	169.675	61.3718	190.132	17.357	16.568	14.2269	26.5818	19.094
FBXL15	125.202	77.5444	91.2763	98.546	68.7311	43.0514	49.8489	51.3595	7.4184	2.96736	39.3759	26.003	387.29	233.213	177.458	208.633	4.62784	6.55611	23.5014	19.0736	19.0736
MAPK13	939.612	370.237	421.28	848.311	377.747	220.467	120.192	192.995	43.1746	16.8254	118.308	122.056	1128.28	622.656	744.186	5560.39	35.3995	44.0717	19.3335	25.1844	22.8949
NQO2	265.272	85.3556	190.795	272.803	233.806	134.615	76.9231	145.749	8.16428	15.5863	53.9359	20.4082	673.913	404.762	571.429	966.874	8.73854	8.47898	45.6684	70.5785	60.8912
TXNIP	6739.66	6413.28	4779.63	9754.95	4188.24	3440.87	2154.65	1498.25	207.493	270.253	1467.54	349.655	11952.9	3356.15	13223.2	6279.86	524.417	1688.96	327.12	266.737	327.645
KCTD1	21.9358	27.9682	34.8231	26.323	25.4303	15.926	7.44927	14.3848	0.12631	0.505242	14.8645	8.16089	44.4811	25.2608	60.9555	50.5217	3.27869	3.5048	7.28408	13.5276	10.8221
PXMP2	513.083	361.775	634.812	252.56	231.076	113.546	171.315	89.6414	5.83333	5.83333	159.912	42.7163	446.927	409.683	705.773	199.255	11.2597	13.3709	16.9279	19.4357	8.77743
CTU2	208.661	74.2407	197.413	212.036	191.45	137.546	68.7732	89.2193	9.68242	7.93958	43.9731	33.6265	327.052	94.8328	143.465	353.799	5.11073	13.0608	71.6527	68.5146	75.3138
INTS11	312.892	110.564	171.441	203.223	278.534	185.34	74.3455	105.236	17.9328	10.1076	158.93	50.9586	268.358	150.711	219.531	255.286	24.3309	37.2263	38.4235	49.7128	40.206
TBC1D8	324.363	204.123	279.13	272.259	139.774	215.23	101.211	215.787	14.3157	1.90876	45.9932	31.7333	467.563	176.697	236.022	359.155	31.1774	48.7562	70.2214	98.4848	58.2751
ADM	173.297	118.678	83.6143	421.443	97.4329	110.852	24.5041	56.5928	8.02965	6.79432	25.9553	18.0245	269.308	140.363	163.868	650.101	8.60215	56.3441	13.8138	22.8228	7.80781
TBL3	343.64	70.0587	209.393	220.744	233.445	163.318	54.8735	106.027	18.2905	18.994	81.323	51.3619	313.962	118.787	147.295	495.98	12.9232	17.5586	47.619	63.354	55.4865
PPM1M	246.982	41.2475	168.511	184.105	159.08	103.279	33.2844	46.5002	5.90406	2.95203	66.3097	29.2422	618.574	103.648	118.574	242.952	14.4164	12.4757	45.0108	57.4837	46.6377
PIK3C2G	50.0759	111.786	68.9597	55.9771	17.5987	26.9847	24.0516	36.5663	1.02791	1.66047	2.85522	2.51931	340.481	59.7791	96.1663	83.1709	1.01266	5.40084	18.345	18.9305	15.808
CERKL	9.11162	7.97267	22.2096	11.3895	10.9936	5.18565	6.22278	3.11139	0	0.189251	0.564972	0	18.2768	6.96258	11.3142	13.0548	0.209688	0.629063	0.515996	1.54799	1.54799
SIGIRR	387.065	151.244	230.846	272.139	326.991	249.471	123.326	228.33	23.3322	7.22971	143.574	97.1787	577.778	228.571	265.079	392.063	22.3112	36.3272	17.5439	25.4934	12.8838
OXA1L	969.872	316.667	614.744	646.795	622.951	470.164	346.23	550.82	28.7189	8.75028	265.985	121.483	947.029	785.352	1243.67	1203.59	61.1383	90.4847	59.1759	80.5954	47.9216
DIS3L2	34.6411	36.7279	45.7707	36.0323	41.7478	33.12	13.9159	26.9969	3.70745	1.57286	32.2474	11.846	68.0272	44.2177	122.449	176.871	5.73344	5.90985	14.8245	20.6418	13.3233
NAPA	1092.14	456.573	605.047	649.061	617.809	710.008	274.232	591.805	111.992	41.7327	426.155	264.802	2343.33	920	862	1257.33	28.8225	44.6397	272.523	341.216	202.703
PSMD3	512.927	270.083	283.01	405.817	522.876	425.381	166.667	350.218	54.1574	34.6285	338.146	204.471	773.81	429.803	462.233	1042.28	40.7834	55.5219	80.3787	110.999	84.8106
PRAG1	35.3982	14.6121	28.1951	31.0764	16.1068	14.9563	8.51358	24.3902	1.56152	0.416406	17.6508	3.57218	110.443	45.6468	38.0762	183.033	0.825593	0.825593	4.262	7.40242	3.58905
CASTOR2	96.9206	64.1815	43.1118	63.8574	58.5134	25.8303	12.1244	36.3732	9.52381	1.45503	2.42131	0.807103	68.0272	170.068	138.322	27.2109	3.29028	11.3332	14.2857	18.0952	16.1905
ING1	263.923	122.68	114.609	112.187	198.895	137.569	87.8453	164.641	11.4302	16.7057	117.488	60.6389	565.527	242.165	370.37	509.972	6.26174	5.79211	55.1033	56.0426	42.5798
TBC1D16	184.428	116.489	198.858	97.7003	111.881	95.6738	41.6939	141.158	20.7894	6.46158	43.762	16.1228	692.207	706.614	523.248	250.819	15.3727	19.6908	32.1313	33.0559	20.3421
HNRNPM	466.842	233.421	288.498	548.895	794.945	355.999	206.835	320.755	33.6853	23.5043	319.178	147.489	739.345	567.968	627.187	734.41	41.6815	52.5472	141.791	153.4	108.624
PRR5	237.909	72.9018	168.208	211.238	131.282	133.016	116.984	181.109	7.82473	4.17319	35.4748	14.4723	234.106	174.688	165.181	245.989	1.52643	4.19767	58.435	63.7703	49.7967
PFAS	119.154	51.2453	86.0061	96.3985	123.768	103.341	49.988	97.813	6.68095	2.89928	54.5351	26.1996	233.113	132.616	210.927	183.609	7.10864	9.89028	12.3528	27.13	20.665
B4GALT3	230.734	161.052	246.424	241.347	267.865	231.461	96.1798	226.067	5.67039	0.548747	100.498	58.209	412.577	118.152	202.001	786.565	30.3342	42.4165	41.8424	46.2291	40.6614
TARBP2	263.187	100.549	221.429	172.527	256.359	216.459	139.651	197.506	8.35348	2.63794	123.213	78.2845	449.418	175.966	254.445	386.266	11.0024	15.6479	102.004	106.557	96.5392
PPP1R1B	140.375	79.9166	660.876	220.292	450.472	184.552	62.5	85.4953	16.735	3.4153	25.3019	31.0523	520.704	211.328	658.734	328.891	38.0806	55.6901	25.7649	28.9855	12.8824
DMAC2L	125.51	54.0816	103.061	89.7959	138.032	92.511	95.4479	66.0793	9.80873	9.80873	17.5879	9.54774	281.071	117.591	185.468	267.686	8.32603	12.489	22.2222	34.9206	22.2222
SYT17	26.264	20.3546	13.132	21.6678	38.4788	13.2763	6.07561	6.07561	0	0.192123	4.80384	1.60128	24.2424	19.1919	49.4949	15.1515	0.132538	2.12061	3.68481	3.40136	2.26757
SNRPB	536.823	323.869	482.697	840.284	1020.62	667.01	281.443	497.938	99.1903	66.2955	286.982	150.888	987.298	943.418	954.965	2045.03	71.205	118.936	98.8372	109.853	83.2313
GNL3L	191.197	73.3608	167.354	190.28	331.649	189.302	87.37	157.207	7.71993	9.33573	83.7903	32.902	204.387	137.507	223.649	364.901	6.58567	10.6733	37.5654	41.6865	32.1763
ALKBH4	181.384	81.9411	58.0748	112.967	134.213	118.812	70.407	89.1089	12.7539	3.30657	11.5486	8.39895	254.237	111.864	71.8644	140.339	6.0896	10.0043	46.6667	46.6667	43.8095
EXOC3	143.347	59.3946	114.22	119.646	205.677	128.694	67.6516	138.414	11.6647	9.49842	80.4781	41.8327	287.016	82.7639	118.071	249.051	20.8206	32.3331	52.2449	75.4286	66.449
MYG1	1026.1	228.385	327.08	544.046	551.783	555.178	201.188	676.57	23.0252	28.3386	172.117	101.549	1140.61	850.541	1528.02	1137.66	26.8	40.8	11.5872	16.397	13.5549
TMEM37	213.152	96.3719	163.265	242.63	557.895	198.026	44.0789	105.921	6.86499	18.3066	30.2326	20.155	414.931	298.611	500	366.319	12.2217	21.388	35.503	69.8225	33.1361
COQ8A	726.2	711.348	417.365	741.813	591.418	779.851	413.246	695.896	65.1804	89.9301	399.07	271.6	931.034	1212.78	2781.33	698.066	70.9247	108.888	125.573	168.042	150.626
SUCO	388.869	193.56	296.815	269.688	173.575	200	184.715	449.741	9.63262	26.9937	27.9223	16.8228	644.77	408.069	640.486	1137.27	41.2972	38.5103	212.614	150.195	43.9965

## Sheet: S4 Table
Table S4. Significantly enriched GO categories for shared down-regulated DEGs in liver samples of both panda species
ID	Description	pvalue	geneID	Count
GO:0000151	ubiquitin ligase complex	2.55166e-06	RNF217/UBR3/KLHL11/WWP1/DCUN1D3/GAN/ITCH/UBE4A/SEL1L/CACUL1/DCAF1/FBXO21/KLHL5/MED12/DCAF17	15
GO:0003682	chromatin binding	2.92123e-06	PARG/ERCC6/SLC30A9/NSD1/EYA3/SMAD4/MBD5/CHD8/TAF2/PBRM1/NUP153/MLLT10/SIN3A/RNF169/POLR1A/PWWP2A/KDM3B/NCOA3/MED12/SETDB1	20
GO:0016569	covalent chromatin modification	3.54865e-06	GTF3C4/ASH1L/NSD3/NSD1/EYA3/KMT2C/SETD5/METTL8/DCAF1/BAZ1B/SIN3A/KMT2D/JADE1/KDM3B/NCOA3/SETDB1	16
GO:0042800	histone methyltransferase activity (H3-K4 specific)	4.13782e-06	ASH1L/NSD3/KMT2C/KMT2D	4
GO:0016570	histone modification	1.25996e-05	GTF3C4/ASH1L/NSD3/NSD1/EYA3/KMT2C/METTL8/DCAF1/BAZ1B/SIN3A/KMT2D/JADE1/KDM3B/NCOA3/SETDB1	15
GO:0018024	histone-lysine N-methyltransferase activity	3.81985e-05	ASH1L/NSD3/NSD1/KMT2C/KMT2D	5
GO:0051058	negative regulation of small GTPase mediated signal transduction	6.34123e-05	ARHGAP24/ABL2/ARHGAP42/MET/ARHGAP35/CGNL1	6
GO:0034968	histone lysine methylation	0.000102174	ASH1L/NSD3/NSD1/KMT2C/KMT2D/SETDB1	6
GO:0035257	nuclear hormone receptor binding	0.000175333	STRN/CNOT1/MED13/SLC30A9/NSD1/DCAF1/MED14/NCOA3/MED12	9
GO:0030331	estrogen receptor binding	0.000183136	STRN/CNOT1/NSD1/DCAF1/NCOA3	5
GO:0035024	negative regulation of Rho protein signal transduction	0.000183317	ABL2/ARHGAP42/MET/ARHGAP35	4
GO:0070016	armadillo repeat domain binding	0.000197166	STRN/CNOT1/CHD8	3
GO:0016279	protein-lysine N-methyltransferase activity	0.000226672	ASH1L/NSD3/NSD1/KMT2C/KMT2D	5
GO:0008023	transcription elongation factor complex	0.000251188	ERCC6/CDK12/ELP1/CDK13/AFF1	5
GO:0016278	lysine N-methyltransferase activity	0.000251188	ASH1L/NSD3/NSD1/KMT2C/KMT2D	5
GO:0042054	histone methyltransferase activity	0.000251188	ASH1L/NSD3/NSD1/KMT2C/KMT2D	5
GO:0008170	N-methyltransferase activity	0.000253444	ASH1L/NSD3/NSD1/KMT2C/TFB1M/KMT2D	6
GO:0018022	peptidyl-lysine methylation	0.000293858	ASH1L/NSD3/NSD1/KMT2C/KMT2D/SETDB1	6
GO:0046580	negative regulation of Ras protein signal transduction	0.000369913	ARHGAP24/ABL2/ARHGAP42/MET/ARHGAP35	5
GO:0030374	nuclear receptor coactivator activity	0.000405287	MED13/SLC30A9/MED14/NCOA3/MED12	5
GO:0016571	histone methylation	0.000476517	ASH1L/NSD3/NSD1/KMT2C/KMT2D/SETDB1	6
GO:0051427	hormone receptor binding	0.000500344	STRN/CNOT1/MED13/SLC30A9/NSD1/DCAF1/MED14/NCOA3/MED12	9
GO:0051568	histone H3-K4 methylation	0.000575178	ASH1L/NSD3/KMT2C/KMT2D	4
GO:0018205	peptidyl-lysine modification	0.000616327	GTF3C4/ASH1L/NSD3/NSD1/KMT2C/METTL8/KMT2D/JADE1/NCOA3/SETDB1	10
GO:0046966	thyroid hormone receptor binding	0.000727912	MED13/NSD1/NCOA3/MED12	4
GO:0006511	ubiquitin-dependent protein catabolic process	0.000753413	RNF217/UBR3/ATE1/KLHL11/WWP1/ITCH/UBE4A/SEL1L/ZRANB1/FBXO21/FBXO45/EDEM1/RNF213	13
GO:0005667	transcription regulator complex	0.000827387	GTF3C4/SOX5/EYA3/ATF7IP/HIPK2/SMAD4/ZFHX3/RFX3/TAF2/MED14/SIN3A/NCOA3	12
GO:0019941	modification-dependent protein catabolic process	0.000870062	RNF217/UBR3/ATE1/KLHL11/WWP1/ITCH/UBE4A/SEL1L/ZRANB1/FBXO21/FBXO45/EDEM1/RNF213	13
GO:0008757	S-adenosylmethionine-dependent methyltransferase activity	0.000943952	ASH1L/NSD3/NSD1/KMT2C/METTL8/TFB1M/KMT2D	7
GO:0033146	regulation of intracellular estrogen receptor signaling pathway	0.00100772	CNOT1/KMT2D/GPAM/NCOA3	4
GO:0043632	modification-dependent macromolecule catabolic process	0.00107328	RNF217/UBR3/ATE1/KLHL11/WWP1/ITCH/UBE4A/SEL1L/ZRANB1/FBXO21/FBXO45/EDEM1/RNF213	13
GO:0042809	vitamin D receptor binding	0.00124828	MED13/MED14/MED12	3
GO:0043414	macromolecule methylation	0.00125012	ASH1L/NSD3/NSD1/KMT2C/ATF7IP/METTL8/TFB1M/KMT2D/SETDB1	9
GO:2000736	regulation of stem cell differentiation	0.0013908	SOX5/CDK12/ITCH/CDK13/NCOA3	5
GO:0043401	steroid hormone mediated signaling pathway	0.00165874	MED13/LOC117802419/PAQR9/MED14/NCOA3/MED12	6
GO:0009081	branched-chain amino acid metabolic process	0.00171313	GHR/HIBCH/ACADSB	3
GO:2000737	negative regulation of stem cell differentiation	0.00171313	CDK12/CDK13/NCOA3	3
GO:0035023	regulation of Rho protein signal transduction	0.00190896	ABCA1/ABL2/ARHGAP42/MET/ARHGAP35	5
GO:0009755	hormone-mediated signaling pathway	0.00194161	MED13/GHR/LOC117802419/PAQR9/MED14/NCOA3/MED12	7
GO:1901522	positive regulation of transcription from RNA polymerase II promoter involved in cellular response to chemical stimulus	0.00198095	SMAD4/SMAD5/CHD6	3
GO:0008276	protein methyltransferase activity	0.00215133	ASH1L/NSD3/NSD1/KMT2C/KMT2D	5
GO:0008168	methyltransferase activity	0.00218073	ASH1L/NSD3/NSD1/KMT2C/METTL8/TFB1M/KMT2D	7
GO:0004402	histone acetyltransferase activity	0.00227343	GTF3C4/METTL8/NCOA3	3
GO:0004842	ubiquitin-protein transferase activity	0.00262004	RNF217/BIRC6/UBR3/WWP1/ITCH/UBE4A/MALT1/FBXO21/SHPRH/UBE3C/RNF213	11
GO:0032259	methylation	0.0026487	ASH1L/NSD3/NSD1/KMT2C/ATF7IP/METTL8/TFB1M/KMT2D/SETDB1	9
GO:0045652	regulation of megakaryocyte differentiation	0.00267719	TNRC6B/KMT2C/SIN3A/KMT2D	4
GO:0016567	protein ubiquitination	0.00271778	RNF217/BIRC6/UBR3/WWP1/GAN/ITCH/UBE4A/MALT1/FBXO21/FBXO45/SHPRH/UBE3C/RNF213/MED12	14
GO:0030521	androgen receptor signaling pathway	0.00288795	MED13/MED14/NCOA3/MED12	4
GO:0061733	peptide-lysine-N-acetyltransferase activity	0.00293531	GTF3C4/METTL8/NCOA3	3
GO:0016741	transferase activity, transferring one-carbon groups	0.00303635	ASH1L/NSD3/NSD1/KMT2C/METTL8/TFB1M/KMT2D	7
GO:0051603	proteolysis involved in cellular protein catabolic process	0.00306135	RNF217/UBR3/ATE1/KLHL11/WWP1/ITCH/UBE4A/SEL1L/ZRANB1/FBXO21/FBXO45/EDEM1/RNF213	13
GO:0030518	intracellular steroid hormone receptor signaling pathway	0.00334892	MED13/LOC117802419/MED14/NCOA3/MED12	5
GO:0006479	protein methylation	0.00384776	ASH1L/NSD3/NSD1/KMT2C/KMT2D/SETDB1	6
GO:0008213	protein alkylation	0.00384776	ASH1L/NSD3/NSD1/KMT2C/KMT2D/SETDB1	6
GO:0000288	nuclear-transcribed mRNA catabolic process, deadenylation-dependent decay	0.00411333	CNOT6L/TTC37/TUT4/CNOT1	4
GO:0019787	ubiquitin-like protein transferase activity	0.00424067	RNF217/BIRC6/UBR3/WWP1/ITCH/UBE4A/MALT1/FBXO21/SHPRH/UBE3C/RNF213	11
GO:0034212	peptide N-acetyltransferase activity	0.00458543	GTF3C4/METTL8/NCOA3	3
GO:0044257	cellular protein catabolic process	0.00519232	RNF217/UBR3/ATE1/KLHL11/WWP1/ITCH/UBE4A/SEL1L/ZRANB1/FBXO21/FBXO45/EDEM1/RNF213	13
GO:0016887	ATPase activity	0.00530766	ASCC3/ABCA1/ERCC6/ATF7IP/CHD8/VWA8/MLH3/ABCG5/CHD6/MYO1E/RNF213	11
GO:0006352	DNA-templated transcription, initiation	0.00532801	GTF3C4/MED13/LOC117802419/TAF2/MED14/POLR1A/MED12	7
GO:0003714	transcription corepressor activity	0.00542444	NSD1/ATF7IP/HIPK2/SFMBT1/ARHGAP35/KLF12/ZNF281/SIN3A	8
GO:0008094	DNA-dependent ATPase activity	0.00564922	ASCC3/ERCC6/CHD8/CHD6	4
GO:0001890	placenta development	0.00601797	BIRC6/BMPR2/ASH1L/MET/PBRM1/MAP3K4/NCOA3	7
GO:0005072	obsolete transforming growth factor beta receptor, cytoplasmic mediator activity	0.00616061	SMAD4/SMAD5	2
GO:0010225	response to UV-C	0.00616061	DCUN1D3/MAP3K4	2
GO:0036122	BMP binding	0.00616061	BMPR2/HJV	2
GO:0043619	regulation of transcription from RNA polymerase II promoter in response to oxidative stress	0.00616061	CHD6/SIN3A	2
GO:0048733	sebaceous gland development	0.00616061	ASH1L/SMAD4	2
GO:0055091	phospholipid homeostasis	0.00616061	ABCA1/GPAM	2
GO:0030509	BMP signaling pathway	0.00621761	BMPR2/PDCD4/SMAD4/SMAD5/HJV	5
GO:0035258	steroid hormone receptor binding	0.00621761	STRN/CNOT1/NSD1/DCAF1/NCOA3	5
GO:0035097	histone methyltransferase complex	0.00635764	NSD1/KMT2C/CHD8/KMT2D	4
GO:0046578	regulation of Ras protein signal transduction	0.00694255	ARHGAP24/ABCA1/ABL2/ARHGAP42/MET/ARHGAP35	6
GO:0016197	endosomal transport	0.00738324	PIKFYVE/ABCA1/LOC100483879/DENND1B/AP5M1/LMTK2/GBF1	7
GO:0033148	positive regulation of intracellular estrogen receptor signaling pathway	0.00746992	KMT2D/NCOA3	2
GO:0044666	MLL3/4 complex	0.00746992	KMT2C/KMT2D	2
GO:0045906	negative regulation of vasoconstriction	0.00746992	BMPR2/ARHGAP42	2
GO:0061014	positive regulation of mRNA catabolic process	0.00794301	CNOT6L/TNRC6B/CNOT1	3
GO:0061630	ubiquitin protein ligase activity	0.00825967	RNF217/UBR3/WWP1/ITCH/UBE4A/SHPRH/UBE3C	7
GO:0016592	mediator complex	0.00861135	MED13/MED14/MED12	3
GO:0001701	in utero embryonic development	0.00867887	BIRC6/SOX5/CNOT1/SMAD4/CHD8/SIN3A/KMT2D/MYO1E/NCOA3/LOC100475443/SETDB1	11
GO:0006999	nuclear pore organization	0.0088929	NUP205/NUP153	2
GO:0003678	DNA helicase activity	0.00931172	ASCC3/SETX/CHD8	3
GO:0061659	ubiquitin-like protein ligase activity	0.00946028	RNF217/UBR3/WWP1/ITCH/UBE4A/SHPRH/UBE3C	7
GO:0010498	proteasomal protein catabolic process	0.009535	UBR3/ATE1/KLHL11/WWP1/ITCH/UBE4A/SEL1L/FBXO45/EDEM1	9
GO:0048709	oligodendrocyte differentiation	0.00977546	SOX5/MET/PTPRJ/MED12	4
GO:0048008	platelet-derived growth factor receptor signaling pathway	0.0100444	ABL2/PTPRJ/MYO1E	3
GO:0090659	walking behavior	0.0100444	SPG11/ABL2/HIPK2	3
GO:0045446	endothelial cell differentiation	0.0102719	BMPR2/SMAD4/MET/PBRM1	4
GO:0071772	response to BMP	0.0108798	BMPR2/PDCD4/SMAD4/SMAD5/HJV	5
GO:0071773	cellular response to BMP stimulus	0.0108798	BMPR2/PDCD4/SMAD4/SMAD5/HJV	5
GO:0046931	pore complex assembly	0.0120682	NUP205/NUP153	2
GO:0060211	regulation of nuclear-transcribed mRNA poly(A) tail shortening	0.0120682	TNRC6B/CNOT1	2
GO:0060213	positive regulation of nuclear-transcribed mRNA poly(A) tail shortening	0.0120682	TNRC6B/CNOT1	2
GO:0106018	phosphatidylinositol-3,5-bisphosphate phosphatase activity	0.0120682	PIKFYVE/MTMR4	2
GO:0042393	histone binding	0.0137093	CHD8/IPO9/SFMBT1/BAZ1B/MLLT10/PWWP2A	6
GO:0003094	glomerular filtration	0.0138149	XPNPEP3/MYO1E	2
GO:0030014	CCR4-NOT complex	0.0138149	CNOT6L/CNOT1	2
GO:0032806	carboxy-terminal domain protein kinase complex	0.0138149	CDK12/CDK13	2
GO:0097205	renal filtration	0.0138149	XPNPEP3/MYO1E	2
GO:0046329	negative regulation of JNK cascade	0.0142018	PDCD4/FKTN/ITCH	3
GO:0008080	N-acetyltransferase activity	0.0151334	GTF3C4/METTL8/NCOA3	3
GO:0009451	RNA modification	0.0153916	OSGEPL1/LRPPRC/METTL8/PUS10/TFB1M	5
GO:0055088	lipid homeostasis	0.0153916	ABCA1/MED13/THADA/ABCG5/GPAM	5
GO:0005640	nuclear outer membrane	0.0156638	LRPPRC/RETSAT	2
GO:0035173	histone kinase activity	0.0156638	DCAF1/BAZ1B	2
GO:0043116	negative regulation of vascular permeability	0.0156638	ARHGAP35/PTPRJ	2
GO:2000136	regulation of cell proliferation involved in heart morphogenesis	0.0156638	BMPR2/SMAD4	2
GO:0043161	proteasome-mediated ubiquitin-dependent protein catabolic process	0.0159142	UBR3/KLHL11/WWP1/ITCH/UBE4A/SEL1L/FBXO45/EDEM1	8
GO:0040029	regulation of gene expression, epigenetic	0.0159256	TNRC6B/TUT4/ERCC6/CNOT1/BAZ1B/KMT2D/POLR1A	7
GO:0071354	cellular response to interleukin-6	0.0160989	TUT4/SMAD4/MET	3
GO:0006997	nucleus organization	0.0164237	NEK9/NUP205/HIPK2/REEP3/NUP153	5
GO:0035051	cardiocyte differentiation	0.0169566	PDCD4/SMAD4/MET/PBRM1/TSC1	5
GO:0031461	cullin-RING ubiquitin ligase complex	0.0170336	KLHL11/GAN/CACUL1/DCAF1/KLHL5/DCAF17	6
GO:0036092	phosphatidylinositol-3-phosphate biosynthetic process	0.0170982	PIKFYVE/KLB/GAB1	3
GO:0052742	phosphatidylinositol kinase activity	0.0170982	PIKFYVE/KLB/GAB1	3
GO:0033143	regulation of intracellular steroid hormone receptor signaling pathway	0.0175307	CNOT1/KMT2D/GPAM/NCOA3	4
GO:0009083	branched-chain amino acid catabolic process	0.0176124	HIBCH/ACADSB	2
GO:0009303	rRNA transcription	0.0176124	GTF3C4/POLR1A	2
GO:0070102	interleukin-6-mediated signaling pathway	0.0176124	TUT4/SMAD4	2
GO:1904380	endoplasmic reticulum mannose trimming	0.0176124	SEL1L/EDEM1	2
GO:0090575	RNA polymerase II transcription regulator complex	0.0180565	HIPK2/SMAD4/TAF2/MED14/NCOA3	5
GO:0003158	endothelium development	0.0189849	BMPR2/SMAD4/MET/PBRM1	4
GO:0098687	chromosomal region	0.0190617	MBD5/PBRM1/DCLRE1A/BAZ1B/SMC6/SIN3A/DYNC1LI1	7
GO:0070006	metalloaminopeptidase activity	0.0196579	XPNPEP3/AOPEP	2
GO:0070530	K63-linked polyubiquitin modification-dependent protein binding	0.0196579	ZRANB1/RNF169	2
GO:1900151	regulation of nuclear-transcribed mRNA catabolic process, deadenylation-dependent decay	0.0196579	TNRC6B/CNOT1	2
GO:1900153	positive regulation of nuclear-transcribed mRNA catabolic process, deadenylation-dependent decay	0.0196579	TNRC6B/CNOT1	2
GO:0043409	negative regulation of MAPK cascade	0.0198648	ASH1L/PDCD4/FKTN/SMAD4/ITCH/PTPRJ	6
GO:0005911	cell-cell junction	0.0200208	FAT1/STRN/BMPR2/PIKFYVE/ASH1L/PTPRJ/PCDH1/MYO1E/LOC100475443/CGNL1	10
GO:0030510	regulation of BMP signaling pathway	0.0205117	BMPR2/HIPK2/SMAD4/HJV	4
GO:0034708	methyltransferase complex	0.0205117	NSD1/KMT2C/CHD8/KMT2D	4
GO:0000289	nuclear-transcribed mRNA poly(A) tail shortening	0.0217978	CNOT6L/TUT4	2
GO:0032508	DNA duplex unwinding	0.0226056	ASCC3/SETX/CHD8	3
GO:0035194	post-transcriptional gene silencing by RNA	0.0226056	TNRC6B/TUT4/CNOT1	3
GO:0035264	multicellular organism growth	0.0237867	FKTN/KMT2C/ABL2/NCOA3	4
GO:0016441	posttranscriptional gene silencing	0.0238095	TNRC6B/TUT4/CNOT1	3
GO:0032873	negative regulation of stress-activated MAPK cascade	0.0238095	PDCD4/FKTN/ITCH	3
GO:0070303	negative regulation of stress-activated protein kinase signaling cascade	0.0238095	PDCD4/FKTN/ITCH	3
GO:0032780	negative regulation of ATPase activity	0.0240294	THADA/TSC1	2
GO:0032794	GTPase activating protein binding	0.0240294	TSC1/ARHGAP35	2
GO:0060077	inhibitory synapse	0.0240294	GPHN/CLCN3	2
GO:0071333	cellular response to glucose stimulus	0.0246521	ZNF236/SMAD4/MET/SIN3A	4
GO:0030522	intracellular receptor signaling pathway	0.0246874	MED13/LOC117802419/ITCH/MED14/NCOA3/MED12	6
GO:0000209	protein polyubiquitination	0.0250428	RNF217/ITCH/UBE4A/FBXO21/SHPRH/UBE3C/RNF213	7
GO:0070741	response to interleukin-6	0.0250476	TUT4/SMAD4/MET	3
GO:0006367	transcription initiation from RNA polymerase II promoter	0.025649	MED13/LOC117802419/TAF2/MED14/MED12	5
GO:0044409	entry into host	0.0263197	WWP1/ITCH/MET	3
GO:0017056	structural constituent of nuclear pore	0.0263503	NUP205/NUP153	2
GO:0033145	positive regulation of intracellular steroid hormone receptor signaling pathway	0.0263503	KMT2D/NCOA3	2
GO:1900745	positive regulation of p38MAPK cascade	0.0263503	MET/MAP3K4	2
GO:0008344	adult locomotory behavior	0.0264394	ABL2/HIPK2/TSC1/CLCN3	4
GO:0046854	phosphatidylinositol phosphorylation	0.0264394	PIKFYVE/KLB/MET/GAB1	4
GO:0071331	cellular response to hexose stimulus	0.0273615	ZNF236/SMAD4/MET/SIN3A	4
GO:0009411	response to UV	0.0278227	UACA/ERCC6/DCUN1D3/POLK/MAP3K4	5
GO:0016573	histone acetylation	0.0283026	GTF3C4/METTL8/JADE1/NCOA3	4
GO:0036507	protein demannosylation	0.028758	SEL1L/EDEM1	2
GO:0036508	protein alpha-1,2-demannosylation	0.028758	SEL1L/EDEM1	2
GO:0045815	positive regulation of gene expression, epigenetic	0.0289663	ERCC6/BAZ1B/POLR1A	3
GO:0001816	cytokine production	0.0301103	ABCA1/TUT4/DENND1B/ASH1L/GPAM	5
GO:0071326	cellular response to monosaccharide stimulus	0.0302422	ZNF236/SMAD4/MET/SIN3A	4
GO:0035065	regulation of histone acetylation	0.0303405	SMAD4/SETD5/SIN3A	3
GO:0001843	neural tube closure	0.0312408	ABL2/TSC1/ARHGAP35/MED12	4
GO:0016779	nucleotidyltransferase activity	0.0312408	TUT4/GPHN/POLK/POLR1A	4
GO:0018393	internal peptidyl-lysine acetylation	0.0312408	GTF3C4/METTL8/JADE1/NCOA3	4
GO:0031935	regulation of chromatin silencing	0.03125	SIN3A/SETDB1	2
GO:0001076	obsolete transcription factor activity, RNA polymerase II transcription factor binding	0.0317485	TAF2/NCOA3/MED12	3
GO:0040007	growth	0.0321841	SPG11/FKTN/KMT2C/ABL2/SMAD4/KMT2D/NCOA3/ENOX2/MED12/SETDB1	10
GO:0060606	tube closure	0.0322586	ABL2/TSC1/ARHGAP35/MED12	4
GO:0006368	transcription elongation from RNA polymerase II promoter	0.0331903	CDK12/ELP1/CDK13	3
GO:0007173	epidermal growth factor receptor signaling pathway	0.0331903	ABL2/GAB1/REPS2	3
GO:0003181	atrioventricular valve morphogenesis	0.0338241	BMPR2/SMAD4	2
GO:0031491	nucleosome binding	0.0338241	MLLT10/RNF169	2
GO:0032924	activin receptor signaling pathway	0.0338241	BMPR2/HJV	2
GO:0060065	uterus development	0.0338241	ASH1L/SMAD4	2
GO:0006289	nucleotide-excision repair	0.0343521	ERCC6/POLK/SLC30A9/DCLRE1A	4
GO:0018394	peptidyl-lysine acetylation	0.0343521	GTF3C4/METTL8/JADE1/NCOA3	4
GO:0016410	N-acyltransferase activity	0.0346657	GTF3C4/METTL8/NCOA3	3
GO:0006354	DNA-templated transcription, elongation	0.0361746	CDK12/ELP1/CDK13	3
GO:0031047	gene silencing by RNA	0.0361746	TNRC6B/TUT4/CNOT1	3
GO:0003085	negative regulation of systemic arterial blood pressure	0.0364778	BMPR2/ARHGAP42	2
GO:0016922	nuclear receptor binding	0.0364778	SLC30A9/NCOA3	2
GO:0043171	peptide catabolic process	0.0364778	AOPEP/CHAC2	2
GO:0060384	innervation	0.0364778	FBXO45/LRIG1	2
GO:2000050	regulation of non-canonical Wnt signaling pathway	0.0364778	ABL2/RNF213	2
GO:0006475	internal protein amino acid acetylation	0.0365229	GTF3C4/METTL8/JADE1/NCOA3	4
GO:0014020	primary neural tube formation	0.0365229	ABL2/TSC1/ARHGAP35/MED12	4
GO:0046834	lipid phosphorylation	0.0376374	PIKFYVE/KLB/MET/GAB1	4
GO:0016407	acetyltransferase activity	0.0377169	GTF3C4/METTL8/NCOA3	3
GO:0051056	regulation of small GTPase mediated signal transduction	0.037891	ARHGAP24/ABCA1/ABL2/ARHGAP42/MET/ARHGAP35/CGNL1	7
GO:0007178	transmembrane receptor protein serine/threonine kinase signaling pathway	0.0388269	BMPR2/PDCD4/HIPK2/SMAD4/SMAD5/HJV	6
GO:0004709	MAP kinase kinase kinase activity	0.039209	MAP3K13/MAP3K4	2
GO:0033344	cholesterol efflux	0.039209	ABCA1/ABCG5	2
GO:0034593	phosphatidylinositol bisphosphate phosphatase activity	0.039209	PIKFYVE/MTMR4	2
GO:0071634	regulation of transforming growth factor beta production	0.039209	SMAD4/MET	2
GO:0004674	protein serine/threonine kinase activity	0.0404098	BMPR2/CDK12/HIPK2/MAP3K13/CDK13/DCAF1/PHKB/MAP3K4/LMTK2	9
GO:0055006	cardiac cell development	0.0409008	PDCD4/MET/PBRM1	3
GO:0060395	SMAD protein signal transduction	0.0409008	HIPK2/SMAD4/SMAD5	3
GO:1902554	serine/threonine protein kinase complex	0.0409008	CDK12/CDK13/PHKB	3
GO:2000756	regulation of peptidyl-lysine acetylation	0.0409008	SMAD4/SETD5/SIN3A	3
GO:0003171	atrioventricular valve development	0.0420152	BMPR2/SMAD4	2
GO:0016572	histone phosphorylation	0.0420152	DCAF1/BAZ1B	2
GO:0032456	endocytic recycling	0.0420152	DENND1B/LMTK2	2
GO:2000036	regulation of stem cell population maintenance	0.0420152	CNOT1/NCOA3	2
GO:0051701	biological process involved in interaction with host	0.0422895	WWP1/HIPK2/ITCH/MET	4
GO:0032392	DNA geometric change	0.0425422	ASCC3/SETX/CHD8	3
GO:0071383	cellular response to steroid hormone stimulus	0.0428215	MED13/LOC117802419/PAQR9/MED14/NCOA3/MED12	6
GO:0030534	adult behavior	0.0433022	ABL2/HIPK2/MET/TSC1/CLCN3	5
GO:0001678	cellular glucose homeostasis	0.0435011	ZNF236/SMAD4/MET/SIN3A	4
GO:0071322	cellular response to carbohydrate stimulus	0.0435011	ZNF236/SMAD4/MET/SIN3A	4
GO:0007626	locomotory behavior	0.0436503	STRN/SPG11/ABL2/HIPK2/TSC1/CLCN3	6
GO:0007569	cell aging	0.0442162	PDCD4/MET/SMC6	3
GO:0051894	positive regulation of focal adhesion assembly	0.0448944	TSC1/PTPRJ	2
GO:0060317	cardiac epithelial to mesenchymal transition	0.0448944	PDCD4/SMAD4	2
GO:0046934	phosphatidylinositol-4,5-bisphosphate 3-kinase activity	0.0459226	KLB/MET/GAB1	3
GO:0017015	regulation of transforming growth factor beta receptor signaling pathway	0.0459825	HIPK2/SMAD4/MTMR4/ONECUT1	4
GO:0140097	catalytic activity, acting on DNA	0.0473238	ASCC3/POLK/SETX/CHD8/DCLRE1A	5
GO:0001702	gastrulation with mouth forming second	0.0478445	NSD1/SMAD4	2
GO:0003148	outflow tract septum morphogenesis	0.0478445	BMPR2/SMAD4	2
GO:0003707	steroid hormone receptor activity	0.0478445	LOC117802419/PAQR9	2
GO:0004693	cyclin-dependent protein serine/threonine kinase activity	0.0478445	CDK12/CDK13	2
GO:0052866	phosphatidylinositol phosphate phosphatase activity	0.0478445	PIKFYVE/MTMR4	2
GO:0080008	Cul4-RING E3 ubiquitin ligase complex	0.0478445	DCAF1/DCAF17	2
GO:0097472	cyclin-dependent protein kinase activity	0.0478445	CDK12/CDK13	2
GO:1903844	regulation of cellular response to transforming growth factor beta stimulus	0.0485414	HIPK2/SMAD4/MTMR4/ONECUT1	4
GO:0071559	response to transforming growth factor beta	0.0494151	SOX5/HIPK2/SMAD4/ZFHX3/SMAD5	5

## Sheet: S5 Table
Table S5. Significantly enriched KEGG pathways for shared down-regulated DEGs in liver samples of both panda species
ID	Description	pvalue	geneID	Count
map00310	Lysine degradation	2.47508e-06	ASH1L/AASS/NSD3/NSD1/KMT2C/KMT2D/SETDB1	7
map04919	Thyroid hormone signaling pathway	0.00258808	MED13/NOTCH2/MED14/SIN3A/NCOA3/MED12	6
map04550	Signaling pathways regulating pluripotency of stem cells	0.00297607	BMPR2/SMAD4/ZFHX3/SMAD5/ONECUT1/SETDB1	6
map04120	Ubiquitin mediated proteolysis	0.00388098	HERC1/BIRC6/WWP1/ITCH/UBE4A/UBE3C	6
map03018	RNA degradation	0.00890372	CNOT6L/TTC37/CNOT1/XRN2	4
map05225	Hepatocellular carcinoma	0.0117032	POLK/SMAD4/MET/PBRM1/GAB1/ARID1B	6
map04350	TGF-beta signaling pathway	0.0122068	BMPR2/SMAD4/SMAD5/HJV	4
map04962	Vasopressin-regulated water reabsorption	0.0151257	DYNC2H1/ADCY9/DYNC1LI1	3

## Sheet: S6 Table
Table S6. Significantly enriched GO categories for shared up-regulated DEGs in liver samples of both panda species
ID	Description	pvalue	geneID	Count
GO:0002285	lymphocyte activation involved in immune response	0.000172427	TGFB1/LCP1/UNC13D/FCER1G/MFNG/ERCC1/ADA	7
GO:0045843	negative regulation of striated muscle tissue development	0.000375164	TGFB1/HDAC7/SAV1/RGS2/YBX3	5
GO:0048635	negative regulation of muscle organ development	0.00047878	TGFB1/HDAC7/SAV1/RGS2/YBX3	5
GO:1901862	negative regulation of muscle tissue development	0.00047878	TGFB1/HDAC7/SAV1/RGS2/YBX3	5
GO:0043304	regulation of mast cell degranulation	0.000641587	UNC13D/STXBP2/FCER1G/HMOX1	4
GO:0033006	regulation of mast cell activation involved in immune response	0.000713209	UNC13D/STXBP2/FCER1G/HMOX1	4
GO:0033628	regulation of cell adhesion mediated by integrin	0.000961845	CIB1/ITGB1BP1/ADA/FERMT3	4
GO:0090049	regulation of cell migration involved in sprouting angiogenesis	0.00115801	CIB1/ITGB1BP1/HDAC7/HMOX1	4
GO:0070125	mitochondrial translational elongation	0.00143248	MRPL24/OXA1L/MRPL21/MRPS6/TSFM	5
GO:0016202	regulation of striated muscle tissue development	0.00144268	TGFB1/HDAC7/TRIP10/SAV1/RGS2/YBX3/BOC	7
GO:1901861	regulation of muscle tissue development	0.00161528	TGFB1/HDAC7/TRIP10/SAV1/RGS2/YBX3/BOC	7
GO:0008277	regulation of G protein-coupled receptor signaling pathway	0.00167625	SYP/RGS19/ADM/PPP1R9B/RASGRP4/RGS2/ADA	7
GO:0048634	regulation of muscle organ development	0.00173899	TGFB1/HDAC7/TRIP10/SAV1/RGS2/YBX3/BOC	7
GO:0002102	podosome	0.00174523	LCP1/BIN2/FERMT3	3
GO:0045576	mast cell activation	0.00174523	FCER1G/THY1/PIK3CD	3
GO:0015629	actin cytoskeleton	0.00198335	CNN2/VASP/LCP1/CAPG/PDLIM4/ARPC5L/RCSD1/PPP1R9B/BIN2/PSTPIP1/FERMT3/MYO1A	12
GO:0090050	positive regulation of cell migration involved in sprouting angiogenesis	0.00199084	CIB1/HDAC7/HMOX1	3
GO:0043300	regulation of leukocyte degranulation	0.00275767	UNC13D/STXBP2/FCER1G/HMOX1	4
GO:0002576	platelet degranulation	0.00296993	TGFB1/ITIH4/STXBP2/SERPING1/FCER1G/FERMT3	6
GO:0033003	regulation of mast cell activation	0.00315756	UNC13D/STXBP2/FCER1G/HMOX1	4
GO:0045921	positive regulation of exocytosis	0.00319546	TSG101/UNC13D/STXBP2/FCER1G/GLRX	5
GO:1902903	regulation of supramolecular fiber organization	0.0034701	VASP/CIB1/ITGB1BP1/TERF1/CAPG/PDLIM4/KANK3/ARPC5L/FHOD1/RGS2	10
GO:0004519	endonuclease activity	0.00351316	DNASE2/NOB1/ERCC1/RPP30/MUS81	5
GO:0030027	lamellipodium	0.00364251	VASP/CIB1/ITGB1BP1/PDLIM4/STXBP2/PPP1R9B/FGD2	7
GO:0046649	lymphocyte activation	0.00377956	TGFB1/LCP1/UNC13D/SPI1/CD3E/HDAC7/FCER1G/MFNG/ERCC1/ADA/PIK3CD	11
GO:0043535	regulation of blood vessel endothelial cell migration	0.00385294	CIB1/ITGB1BP1/TGFB1/HDAC7/HMOX1	5
GO:1902895	positive regulation of pri-miRNA transcription by RNA polymerase II	0.00391323	TGFB1/SPI1/SMAD6	3
GO:1902905	positive regulation of supramolecular fiber organization	0.00399197	VASP/ITGB1BP1/TERF1/PDLIM4/ARPC5L/FHOD1/RGS2	7
GO:0002886	regulation of myeloid leukocyte mediated immunity	0.0040725	UNC13D/STXBP2/FCER1G/HMOX1	4
GO:0032543	mitochondrial translation	0.00421564	MRPL24/OXA1L/MRPL21/MRPS6/TSFM	5
GO:0004520	endodeoxyribonuclease activity	0.00431311	DNASE2/ERCC1/MUS81	3
GO:0043536	positive regulation of blood vessel endothelial cell migration	0.0045908	CIB1/TGFB1/HDAC7/HMOX1	4
GO:0051015	actin filament binding	0.00461189	LCP1/ARPC5L/RCSD1/PPP1R9B/FMNL1/MYO1A	6
GO:0006972	hyperosmotic response	0.0047369	TRIP10/RCSD1/YBX3	3
GO:0032432	actin filament bundle	0.00486585	CNN2/LCP1/PDLIM4/PSTPIP1	4
GO:0061982	meiosis I cell cycle process	0.00501311	TERF1/P3H4/ERCC1/PSMD13/MUS81	5
GO:0009143	nucleoside triphosphate catabolic process	0.00514474	ITPA/ADA	2
GO:0019966	interleukin-1 binding	0.00514474	IL1R2/IL1RN	2
GO:0030099	myeloid cell differentiation	0.00563561	DNASE2/CIB1/TGFB1/SPI1/JUNB/FCER1G/RASGRP4/PIK3CD	8
GO:0006414	translational elongation	0.00591213	MRPL24/OXA1L/MRPL21/MRPS6/TSFM	5
GO:0010595	positive regulation of endothelial cell migration	0.00665693	CIB1/ITGB1BP1/TGFB1/HDAC7/HMOX1	5
GO:0030098	lymphocyte differentiation	0.00680944	TGFB1/SPI1/CD3E/HDAC7/FCER1G/MFNG/ADA/PIK3CD	8
GO:0051495	positive regulation of cytoskeleton organization	0.00738661	VASP/ITGB1BP1/TERF1/PDLIM4/ARPC5L/FHOD1/RGS2	7
GO:0031252	cell leading edge	0.00740724	VASP/CIB1/ITGB1BP1/LCP1/PDLIM4/STXBP2/THY1/PPP1R9B/FGD2/MYO1A	10
GO:0051493	regulation of cytoskeleton organization	0.00754938	VASP/CIB1/ITGB1BP1/TERF1/TGFB1/CAPG/PDLIM4/SYDE1/KANK3/ARPC5L/FHOD1/RGS2	12
GO:0017157	regulation of exocytosis	0.00757983	SYP/TSG101/UNC13D/STXBP2/FCER1G/GLRX/HMOX1	7
GO:0003779	actin binding	0.00759385	CNN2/EMD/LCP1/ARPC5L/RCSD1/PPP1R9B/PSTPIP1/FMNL1/MYO1A	9
GO:0032205	negative regulation of telomere maintenance	0.00780234	TERF1/GNL3L/ERCC1	3
GO:0007229	integrin-mediated signaling pathway	0.00785177	ITGB1BP1/FCER1G/THY1/FERMT3	4
GO:1903046	meiotic cell cycle process	0.00797042	TERF1/P3H4/ERCC1/PSMD13/MUS81/NCAPH	6
GO:0055029	nuclear DNA-directed RNA polymerase complex	0.00833942	POLR3GL/MED10/ERCC1/INTS11/TAF11	5
GO:0034774	secretory granule lumen	0.00838823	CNN2/DPP7/TGFB1/GLB1/ITIH4/UNC13D/SERPING1/BIN2/FERMT3	9
GO:0000428	DNA-directed RNA polymerase complex	0.00864596	POLR3GL/MED10/ERCC1/INTS11/TAF11	5
GO:0005522	profilin binding	0.0087258	VASP/FMNL1	2
GO:0032740	positive regulation of interleukin-17 production	0.0087258	TGFB1/ARID5A	2
GO:0071474	cellular hyperosmotic response	0.0087258	RCSD1/YBX3	2
GO:0061951	establishment of protein localization to plasma membrane	0.00903089	RILPL2/ARFRP1/RILPL1	3
GO:1903829	positive regulation of cellular protein localization	0.00960483	CIB1/ITGB1BP1/EMD/TGFB1/TSG101/GNL3L/HNRNPM/FCER1G/PPP1R9B	9
GO:0030880	RNA polymerase complex	0.00961224	POLR3GL/MED10/ERCC1/INTS11/TAF11	5
GO:1902893	regulation of pri-miRNA transcription by RNA polymerase II	0.00968513	TGFB1/SPI1/SMAD6	3
GO:0001570	vasculogenesis	0.00993796	TGFB1/HDAC7/ADM/JUNB	4
GO:0005884	actin filament	0.00993796	LCP1/PDLIM4/RCSD1/MYO1A	4
GO:1903670	regulation of sprouting angiogenesis	0.00993796	CIB1/ITGB1BP1/HDAC7/HMOX1	4
GO:0016894	endonuclease activity, active with either ribo- or deoxyribonucleic acids and producing 3'-phosphomonoesters	0.0101067	DNASE2/MUS81	2
GO:0048642	negative regulation of skeletal muscle tissue development	0.0101067	TGFB1/YBX3	2
GO:1903672	positive regulation of sprouting angiogenesis	0.0103663	CIB1/HDAC7/HMOX1	3
GO:0070126	mitochondrial translational termination	0.0103942	MRPL24/OXA1L/MRPL21/MRPS6	4
GO:0033044	regulation of chromosome organization	0.0107501	TERF1/TGFB1/CENPV/ARID5A/HNRNPD/SPI1/CHTOP/GNL3L/ERCC1	9
GO:0048487	beta-tubulin binding	0.0110747	EMD/UXT/RGS2	3
GO:0003714	transcription corepressor activity	0.0112052	TSG101/ARID5A/UXT/HDAC7/JUNB/ERF/YBX3	7
GO:0061695	transferase complex, transferring phosphorus-containing groups	0.0112052	POLR3GL/MED10/CDK9/ERCC1/PIK3CD/INTS11/TAF11	7
GO:0140053	mitochondrial gene expression	0.0113837	MRPL24/OXA1L/MRPL21/MRPS6/TSFM	5
GO:2001252	positive regulation of chromosome organization	0.0115229	TERF1/TGFB1/ARID5A/HNRNPD/CHTOP/ERCC1	6
GO:0060205	cytoplasmic vesicle lumen	0.0115688	CNN2/DPP7/TGFB1/GLB1/ITIH4/UNC13D/SERPING1/BIN2/FERMT3	9
GO:0051956	negative regulation of amino acid transport	0.0115777	IL1RN/RGS2	2
GO:0007050	cell cycle arrest	0.0117629	RHEB/TGFB1/TSG101/RASSF1/PPP1R9B	5
GO:2000725	regulation of cardiac muscle cell differentiation	0.0118103	TGFB1/TRIP10/RGS2	3
GO:0002573	myeloid leukocyte differentiation	0.0121506	TGFB1/SPI1/JUNB/FCER1G/PIK3CD	5
GO:0001825	blastocyst formation	0.0125735	JUNB/ADA/NLE1	3
GO:0010955	negative regulation of protein processing	0.0125735	IL1R2/SERPINE2/SERPING1	3
GO:0045823	positive regulation of heart contraction	0.0125735	ADM/RGS2/ADA	3
GO:1903318	negative regulation of protein maturation	0.0125735	IL1R2/SERPINE2/SERPING1	3
GO:0002699	positive regulation of immune effector process	0.0128447	TGFB1/ARID5A/UNC13D/STXBP2/FCER1G/MZB1/HMOX1	7
GO:0032204	regulation of telomere maintenance	0.0128785	TERF1/HNRNPD/GNL3L/ERCC1	4
GO:0045132	meiotic chromosome segregation	0.0128785	TERF1/P3H4/MUS81/NCAPH	4
GO:0031983	vesicle lumen	0.0133454	CNN2/DPP7/TGFB1/GLB1/ITIH4/UNC13D/SERPING1/BIN2/FERMT3	9
GO:0002718	regulation of cytokine production involved in immune response	0.0134169	TGFB1/ARID5A/FCER1G/HMOX1	4
GO:0006415	translational termination	0.0134169	MRPL24/OXA1L/MRPL21/MRPS6	4
GO:0110053	regulation of actin filament organization	0.0137262	VASP/ITGB1BP1/CAPG/PDLIM4/KANK3/ARPC5L/FHOD1	7
GO:0032970	regulation of actin filament-based process	0.0138196	CNN2/VASP/ITGB1BP1/TGFB1/CAPG/PDLIM4/KANK3/ARPC5L/FHOD1	9
GO:0002312	B cell activation involved in immune response	0.0141828	MFNG/ERCC1/ADA	3
GO:0048514	blood vessel morphogenesis	0.0145543	ITGB1BP1/TGFB1/SPI1/HDAC7/ADM/JUNB/SMAD6/THY1/HMOX1	9
GO:0000737	DNA catabolic process, endonucleolytic	0.014781	DNASE2/MUS81	2
GO:0007096	regulation of exit from mitosis	0.014781	TGFB1/PPP1R9B	2
GO:0034616	response to laminar fluid shear stress	0.014781	TGFB1/SMAD6	2
GO:1904814	regulation of protein localization to chromosome, telomeric region	0.014781	TERF1/GNL3L	2
GO:0055024	regulation of cardiac muscle tissue development	0.0151174	TGFB1/TRIP10/SAV1/RGS2	4
GO:0051321	meiotic cell cycle	0.0153013	TERF1/P3H4/ERCC1/PSMD13/MUS81/NCAPH	6
GO:0060589	nucleoside-triphosphatase regulator activity	0.0153477	ITGB1BP1/SYDE1/RGS19/TRIP10/THY1/GMIP/RGS2/NCAPH	8
GO:0043624	cellular protein complex disassembly	0.0155686	MRPL24/OXA1L/MRPL21/MRPS6/PPP1R9B	5
GO:0031334	positive regulation of protein-containing complex assembly	0.0156181	VASP/TERF1/TGFB1/LCP1/ARPC5L/ERCC1/RGS2	7
GO:0030316	osteoclast differentiation	0.0159037	TGFB1/JUNB/FCER1G	3
GO:0060711	labyrinthine layer development	0.0159037	ADM/JUNB/ERF	3
GO:0030308	negative regulation of cell growth	0.0160706	TGFB1/SERPINE2/ING1/PPP1R9B/RGS2/CGREF1	6
GO:0043299	leukocyte degranulation	0.0162669	CNN2/DPP7/ATP6AP2/GLB1/SLC44A2/UNC13D/STXBP2/FCER1G/BIN2/PIK3CD/DOK3	11
GO:0008327	methyl-CpG binding	0.0165092	CHTOP/LRWD1	2
GO:0071004	U2-type prespliceosome	0.0165092	SNRPB/SF3A2	2
GO:1900115	extracellular regulation of signal transduction	0.0165092	IL1RN/NBL1	2
GO:1900116	extracellular negative regulation of signal transduction	0.0165092	IL1RN/NBL1	2
GO:0051492	regulation of stress fiber assembly	0.016948	ITGB1BP1/PDLIM4/KANK3/FHOD1	4
GO:0002521	leukocyte differentiation	0.0172126	TGFB1/SPI1/CD3E/HDAC7/JUNB/FCER1G/MFNG/ADA/PIK3CD	9
GO:0016591	RNA polymerase II, holoenzyme	0.0175877	MED10/ERCC1/INTS11/TAF11	4
GO:0071392	cellular response to estradiol stimulus	0.017737	HNRNPD/GLRX/PPP1R9B	3
GO:0030336	negative regulation of cell migration	0.0180519	CNN2/ITGB1BP1/TGFB1/IL1RN/THY1/ADA/NBL1	7
GO:0032956	regulation of actin cytoskeleton organization	0.018103	VASP/ITGB1BP1/TGFB1/CAPG/PDLIM4/KANK3/ARPC5L/FHOD1	8
GO:0000380	alternative mRNA splicing, via spliceosome	0.0183191	HNRNPM/RSRC1	2
GO:0002544	chronic inflammatory response	0.0183191	UNC13D/IL1RN	2
GO:0005697	telomerase holoenzyme complex	0.0183191	SNRPB/GNL3L	2
GO:0051307	meiotic chromosome separation	0.0183191	MUS81/NCAPH	2
GO:0002275	myeloid cell activation involved in immune response	0.0186838	CNN2/DPP7/ATP6AP2/GLB1/SLC44A2/UNC13D/STXBP2/FCER1G/BIN2/PIK3CD/DOK3	11
GO:0101003	ficolin-1-rich granule membrane	0.0186959	ATP6AP2/FCER1G/DOK3	3
GO:0030175	filopodium	0.0189117	VASP/CIB1/LCP1/PPP1R9B	4
GO:0002250	adaptive immune response	0.0195761	TGFB1/UNC13D/FCER1G/ERCC1/PIK3CD	5
GO:0031091	platelet alpha granule	0.0195963	TGFB1/SERPINE2/SERPING1/FERMT3	4
GO:1903524	positive regulation of blood circulation	0.0195963	ADM/SMAD6/RGS2/ADA	4
GO:0004536	deoxyribonuclease activity	0.0196832	DNASE2/ERCC1/MUS81	3
GO:1990778	protein localization to cell periphery	0.0198648	RILPL2/ARFRP1/FCER1G/PPP1R9B/RILPL1/TSPAN15	6
GO:0002313	mature B cell differentiation involved in immune response	0.0202086	MFNG/ADA	2
GO:0005686	U2 snRNP	0.0202086	SNRPB/SF3A2	2
GO:0006308	DNA catabolic process	0.0202086	DNASE2/MUS81	2
GO:0033008	positive regulation of mast cell activation involved in immune response	0.0202086	STXBP2/FCER1G	2
GO:0034114	regulation of heterotypic cell-cell adhesion	0.0202086	IL1RN/THY1	2
GO:0043306	positive regulation of mast cell degranulation	0.0202086	STXBP2/FCER1G	2
GO:0002444	myeloid leukocyte mediated immunity	0.0202568	CNN2/DPP7/ATP6AP2/GLB1/SLC44A2/UNC13D/STXBP2/FCER1G/BIN2/PIK3CD/DOK3	11
GO:0042113	B cell activation	0.0206744	HDAC7/MFNG/ERCC1/ADA/PIK3CD	5
GO:0140013	meiotic nuclear division	0.0206744	TERF1/P3H4/PSMD13/MUS81/NCAPH	5
GO:0001725	stress fiber	0.0206987	CNN2/PDLIM4/PSTPIP1	3
GO:0097517	contractile actin filament bundle	0.0206987	CNN2/PDLIM4/PSTPIP1	3
GO:0001954	positive regulation of cell-matrix adhesion	0.0217426	CIB1/ITGB1BP1/THY1	3
GO:0045744	negative regulation of G protein-coupled receptor signaling pathway	0.0217426	ADM/RGS2/ADA	3
GO:1900024	regulation of substrate adhesion-dependent cell spreading	0.0217426	CIB1/ITGB1BP1/UNC13D	3
GO:0010634	positive regulation of epithelial cell migration	0.0218122	CIB1/ITGB1BP1/TGFB1/HDAC7/HMOX1	5
GO:0031233	intrinsic component of external side of plasma membrane	0.0221759	F10/THY1	2
GO:0031941	filamentous actin	0.0221759	PDLIM4/MYO1A	2
GO:0032211	negative regulation of telomere maintenance via telomerase	0.0221759	TERF1/GNL3L	2
GO:0035886	vascular associated smooth muscle cell differentiation	0.0221759	ADM/SMAD6	2
GO:0043011	myeloid dendritic cell differentiation	0.0221759	TGFB1/SPI1	2
GO:0046325	negative regulation of glucose import	0.0221759	MZB1/PEA15	2
GO:0046847	filopodium assembly	0.0221759	PPP1R9B/FGD2	2
GO:0030695	GTPase regulator activity	0.022398	ITGB1BP1/SYDE1/RGS19/TRIP10/THY1/GMIP/RGS2	7
GO:0007127	meiosis I	0.0224867	TERF1/P3H4/PSMD13/MUS81	4
GO:0051496	positive regulation of stress fiber assembly	0.0228148	ITGB1BP1/PDLIM4/FHOD1	3
GO:0032386	regulation of intracellular transport	0.022868	CIB1/ITGB1BP1/EMD/TGFB1/LCP1/UNC13D/STXBP2/FCER1G/HMOX1	9
GO:0001892	embryonic placenta development	0.0232478	TFEB/ADM/JUNB/ERF	4
GO:2000146	negative regulation of cell motility	0.0232597	CNN2/ITGB1BP1/TGFB1/IL1RN/THY1/ADA/NBL1	7
GO:0051348	negative regulation of transferase activity	0.0234579	CIB1/ITGB1BP1/TERF1/TSG101/DBNDD2/GADD45B/THY1/RGS2	8
GO:0045926	negative regulation of growth	0.023699	TGFB1/SERPINE2/ING1/SAV1/PPP1R9B/RGS2/CGREF1	7
GO:0035065	regulation of histone acetylation	0.0239153	TGFB1/ARID5A/SPI1	3
GO:1903307	positive regulation of regulated secretory pathway	0.0239153	UNC13D/STXBP2/FCER1G	3
GO:0017075	syntaxin-1 binding	0.0242189	SYP/STXBP2	2
GO:0032753	positive regulation of interleukin-4 production	0.0242189	CD3E/FCER1G	2
GO:0050765	negative regulation of phagocytosis	0.0242189	CNN2/TGFB1	2
GO:0055022	negative regulation of cardiac muscle tissue growth	0.0242189	SAV1/RGS2	2
GO:0061117	negative regulation of heart growth	0.0242189	SAV1/RGS2	2
GO:0071010	prespliceosome	0.0242189	SNRPB/SF3A2	2
GO:0007264	small GTPase mediated signal transduction	0.0247495	RHEB/SHC2/RASSF1/RGS19/HMOX1/DOK3	6
GO:0002700	regulation of production of molecular mediator of immune response	0.0248328	TGFB1/ARID5A/FCER1G/MZB1/HMOX1	5
GO:0032273	positive regulation of protein polymerization	0.0256242	VASP/TERF1/ARPC5L/RGS2	4
GO:0071013	catalytic step 2 spliceosome	0.0256242	RALY/SNRPB/HNRNPM/SF3A2	4
GO:0110020	regulation of actomyosin structure organization	0.0256242	ITGB1BP1/PDLIM4/KANK3/FHOD1	4
GO:0002286	T cell activation involved in immune response	0.0262014	TGFB1/LCP1/FCER1G	3
GO:0030864	cortical actin cytoskeleton	0.0262014	PPP1R9B/PSTPIP1/MYO1A	3
GO:1905207	regulation of cardiocyte differentiation	0.0262014	TGFB1/TRIP10/RGS2	3
GO:0032891	negative regulation of organic acid transport	0.0263359	IL1RN/RGS2	2
GO:0060713	labyrinthine layer morphogenesis	0.0263359	ADM/ERF	2
GO:0006469	negative regulation of protein kinase activity	0.0264558	CIB1/ITGB1BP1/TSG101/DBNDD2/GADD45B/THY1/RGS2	7
GO:0051896	regulation of protein kinase B signaling	0.027469	CIB1/ITGB1BP1/F10/TGFB1/MYDGF/PIK3CD	6
GO:0048145	regulation of fibroblast proliferation	0.0281419	EMD/NDUFS4/TGFB1/THY1	4
GO:0001891	phagocytic cup	0.0285249	LCP1/TRIP10	2
GO:0051304	chromosome separation	0.0285249	MUS81/NCAPH	2
GO:2000178	negative regulation of neural precursor cell proliferation	0.0285249	TGFB1/BTG2	2
GO:0050850	positive regulation of calcium-mediated signaling	0.0286006	CIB1/CD3E/ADA	3
GO:0032231	regulation of actin filament bundle assembly	0.0290127	ITGB1BP1/PDLIM4/KANK3/FHOD1	4
GO:0046620	regulation of organ growth	0.0290127	TRIP10/SAV1/RGS2/YBX3	4
GO:0051668	localization within membrane	0.0290127	RILPL2/ITGB1BP1/THY1/RILPL1	4
GO:0002703	regulation of leukocyte mediated immunity	0.0291922	TGFB1/ARID5A/UNC13D/STXBP2/FCER1G/HMOX1	6
GO:0032388	positive regulation of intracellular transport	0.0291922	CIB1/ITGB1BP1/EMD/TGFB1/STXBP2/FCER1G	6
GO:0051897	positive regulation of protein kinase B signaling	0.0294946	ITGB1BP1/F10/TGFB1/MYDGF/PIK3CD	5
GO:1901136	carbohydrate derivative catabolic process	0.0294946	TGFB1/GLB1/ITPA/GBA2/ADA	5
GO:0001726	ruffle	0.0302026	CIB1/ITGB1BP1/LCP1/PPP1R9B/FGD2	5
GO:0043312	neutrophil degranulation	0.0305525	CNN2/DPP7/ATP6AP2/GLB1/SLC44A2/UNC13D/STXBP2/FCER1G/BIN2/DOK3	10
GO:0002335	mature B cell differentiation	0.0307841	MFNG/ADA	2
GO:0015696	ammonium transport	0.0311125	SLC44A2/FCER1G/ADA	3
GO:0051271	negative regulation of cellular component movement	0.0315239	CNN2/ITGB1BP1/TGFB1/IL1RN/THY1/ADA/NBL1	7
GO:0002283	neutrophil activation involved in immune response	0.0317454	CNN2/DPP7/ATP6AP2/GLB1/SLC44A2/UNC13D/STXBP2/FCER1G/BIN2/DOK3	10
GO:0004518	nuclease activity	0.0323907	DNASE2/NOB1/ERCC1/RPP30/MUS81	5
GO:0070820	tertiary granule	0.0323907	CNN2/ATP6AP2/STXBP2/FCER1G/DOK3	5
GO:0070192	chromosome organization involved in meiotic cell cycle	0.0324105	TERF1/P3H4/NCAPH	3
GO:2000756	regulation of peptidyl-lysine acetylation	0.0324105	TGFB1/ARID5A/SPI1	3
GO:0002702	positive regulation of production of molecular mediator of immune response	0.0326552	TGFB1/ARID5A/FCER1G/MZB1	4
GO:0047485	protein N-terminus binding	0.0326552	TGFB1/RASSF1/GLRX/TAF11	4
GO:0032984	protein-containing complex disassembly	0.0328488	MRPL24/TSG101/OXA1L/MRPL21/MRPS6/PPP1R9B	6
GO:0010460	positive regulation of heart rate	0.0331117	ADM/ADA	2
GO:0010762	regulation of fibroblast migration	0.0331117	ITGB1BP1/TGFB1	2
GO:0010829	negative regulation of glucose transmembrane transport	0.0331117	MZB1/PEA15	2
GO:0032594	protein transport within lipid bilayer	0.0331117	RILPL2/RILPL1	2
GO:0032660	regulation of interleukin-17 production	0.0331117	TGFB1/ARID5A	2
GO:0061050	regulation of cell growth involved in cardiac muscle cell development	0.0331117	TRIP10/RGS2	2
GO:1904353	regulation of telomere capping	0.0331117	HNRNPD/ERCC1	2
GO:2000727	positive regulation of cardiac muscle cell differentiation	0.0331117	TGFB1/TRIP10	2
GO:0005096	GTPase activator activity	0.0334858	SYDE1/RGS19/TRIP10/THY1/GMIP/RGS2	6
GO:0042641	actomyosin	0.0337365	CNN2/PDLIM4/PSTPIP1	3
GO:0042119	neutrophil activation	0.0342294	CNN2/DPP7/ATP6AP2/GLB1/SLC44A2/UNC13D/STXBP2/FCER1G/BIN2/DOK3	10
GO:0009897	external side of plasma membrane	0.0348586	ATP6AP2/F10/SERPINE2/CD3E/FCER1G/THY1/ADA	7
GO:0055021	regulation of cardiac muscle tissue growth	0.0350904	TRIP10/SAV1/RGS2	3
GO:0033673	negative regulation of kinase activity	0.0354363	CIB1/ITGB1BP1/TSG101/DBNDD2/GADD45B/THY1/RGS2	7
GO:0010594	regulation of endothelial cell migration	0.0354589	CIB1/ITGB1BP1/TGFB1/HDAC7/HMOX1	5
GO:0072659	protein localization to plasma membrane	0.0354589	RILPL2/ARFRP1/FCER1G/RILPL1/TSPAN15	5
GO:0001829	trophectodermal cell differentiation	0.035506	JUNB/ADA	2
GO:0002719	negative regulation of cytokine production involved in immune response	0.035506	TGFB1/HMOX1	2
GO:0007617	mating behavior	0.035506	SERPINE2/PPP1R9B	2
GO:0043302	positive regulation of leukocyte degranulation	0.035506	STXBP2/FCER1G	2
GO:0051959	dynein light intermediate chain binding	0.035506	RILPL2/RILPL1	2
GO:0070129	regulation of mitochondrial translation	0.035506	SHMT2/TSFM	2
GO:0051346	negative regulation of hydrolase activity	0.0360187	TERF1/OXA1L/ITIH4/SERPINE2/SERPING1/GMIP/PPP1R9B/RGS2/NLE1	9
GO:0005681	spliceosomal complex	0.036253	RALY/RHEB/SNRPB/HNRNPM/SF3A2	5
GO:0036230	granulocyte activation	0.0364012	CNN2/DPP7/ATP6AP2/GLB1/SLC44A2/UNC13D/STXBP2/FCER1G/BIN2/DOK3	10
GO:0032233	positive regulation of actin filament bundle assembly	0.036472	ITGB1BP1/PDLIM4/FHOD1	3
GO:0002446	neutrophil mediated immunity	0.0368468	CNN2/DPP7/ATP6AP2/GLB1/SLC44A2/UNC13D/STXBP2/FCER1G/BIN2/DOK3	10
GO:0002460	adaptive immune response based on somatic recombination of immune receptors built from immunoglobulin superfamily domains	0.0375686	TGFB1/UNC13D/FCER1G/ERCC1	4
GO:0002824	positive regulation of adaptive immune response based on somatic recombination of immune receptors built from immunoglobulin superfamily domains	0.0375686	TGFB1/ARID5A/FCER1G/ADA	4
GO:0006929	substrate-dependent cell migration	0.0379652	ITGB1BP1/FMNL1	2
GO:0032673	regulation of interleukin-4 production	0.0379652	CD3E/FCER1G	2
GO:0051894	positive regulation of focal adhesion assembly	0.0379652	ITGB1BP1/THY1	2
GO:0060669	embryonic placenta morphogenesis	0.0379652	ADM/ERF	2
GO:0061099	negative regulation of protein tyrosine kinase activity	0.0379652	TSG101/THY1	2
GO:0071470	cellular response to osmotic stress	0.0379652	RCSD1/YBX3	2
GO:0072378	blood coagulation, fibrin clot formation	0.0379652	F10/SERPING1	2
GO:1904357	negative regulation of telomere maintenance via telomere lengthening	0.0379652	TERF1/GNL3L	2
GO:0031100	animal organ regeneration	0.0385995	TGFB1/ADM/HMOX1/YBX3	4
GO:0030667	secretory granule membrane	0.0402877	PCSK4/SYP/ATP6AP2/SLC44A2/STXBP2/FCER1G/DOK3	7
GO:0007596	blood coagulation	0.0402998	F10/SERPINE2/SERPING1/FCER1G/PIK3CD/FERMT3	6
GO:0050817	coagulation	0.0402998	F10/SERPINE2/SERPING1/FCER1G/PIK3CD/FERMT3	6
GO:0001773	myeloid dendritic cell activation	0.0404875	TGFB1/SPI1	2
GO:0033005	positive regulation of mast cell activation	0.0404875	STXBP2/FCER1G	2
GO:0035066	positive regulation of histone acetylation	0.0404875	TGFB1/ARID5A	2
GO:1902074	response to salt	0.0404875	TGFB1/HNRNPD	2
GO:0010257	NADH dehydrogenase complex assembly	0.0407823	NDUFS4/OXA1L/TMEM126B	3
GO:0031093	platelet alpha granule lumen	0.0407823	TGFB1/SERPING1/FERMT3	3
GO:0032981	mitochondrial respiratory chain complex I assembly	0.0407823	NDUFS4/OXA1L/TMEM126B	3
GO:0007565	female pregnancy	0.041026	TGFB1/SERPINE2/ADM/IL1RN/JUNB/RGS2	6
GO:0040013	negative regulation of locomotion	0.0422135	CNN2/ITGB1BP1/TGFB1/IL1RN/THY1/ADA/NBL1	7
GO:0000781	chromosome, telomeric region	0.0422737	TERF1/LRWD1/ERCC1	3
GO:0045766	positive regulation of angiogenesis	0.0430013	CIB1/MYDGF/HDAC7/ADM/HMOX1	5
GO:0005669	transcription factor TFIID complex	0.0430714	ERCC1/TAF11	2
GO:0032590	dendrite membrane	0.0430714	THY1/PPP1R9B	2
GO:1903393	positive regulation of adherens junction organization	0.0430714	ITGB1BP1/THY1	2
GO:0022411	cellular component disassembly	0.0435799	MRPL24/DNASE2/TSG101/LCP1/OXA1L/MRPL21/MRPS6/PPP1R9B	8
GO:0060420	regulation of heart growth	0.0437924	TRIP10/SAV1/RGS2	3
GO:0097366	response to bronchodilator	0.0437924	HNRNPD/PPP1R9B/RGS2	3
GO:0030426	growth cone	0.0438945	CIB1/THY1/PPP1R9B/BOC/MYO1A	5
GO:0007599	hemostasis	0.0440138	F10/SERPINE2/SERPING1/FCER1G/PIK3CD/FERMT3	6
GO:0008022	protein C-terminus binding	0.0440138	RABAC1/CIB1/ITGB1BP1/TERF1/ERCC1/PPP1R9B	6
GO:0010811	positive regulation of cell-substrate adhesion	0.0451235	CIB1/ITGB1BP1/UNC13D/THY1	4
GO:0032271	regulation of protein polymerization	0.0457142	VASP/TERF1/CAPG/ARPC5L/RGS2	5
GO:0031116	positive regulation of microtubule polymerization	0.0457152	TERF1/RGS2	2
GO:0042181	ketone biosynthetic process	0.0457152	HSD17B1/ADM	2
GO:0043537	negative regulation of blood vessel endothelial cell migration	0.0457152	ITGB1BP1/TGFB1	2
GO:0090314	positive regulation of protein targeting to membrane	0.0457152	CIB1/ITGB1BP1	2
GO:0002821	positive regulation of adaptive immune response	0.0462672	TGFB1/ARID5A/FCER1G/ADA	4
GO:0043254	regulation of protein-containing complex assembly	0.0464725	VASP/TERF1/TGFB1/LCP1/CAPG/ARPC5L/SMAD6/ERCC1/RGS2	9
GO:1901983	regulation of protein acetylation	0.0469104	TGFB1/ARID5A/SPI1	3
GO:0030036	actin cytoskeleton organization	0.0470431	VASP/LCP1/PDLIM4/TRIP10/ARPC5L/PPP1R9B/FMNL1/FGD2/MYO1A	9
GO:2001251	negative regulation of chromosome organization	0.047427	TERF1/SPI1/GNL3L/ERCC1	4
GO:0001890	placenta development	0.0475785	TFEB/ADM/JUNB/ADA/ERF	5
GO:0030427	site of polarized growth	0.0475785	CIB1/THY1/PPP1R9B/BOC/MYO1A	5
GO:0001909	leukocyte mediated cytotoxicity	0.0484172	UNC13D/STXBP2	2
GO:0045879	negative regulation of smoothened signaling pathway	0.0484172	SERPINE2/CD3E	2
GO:0048147	negative regulation of fibroblast proliferation	0.0484172	EMD/THY1	2
GO:1905209	positive regulation of cardiocyte differentiation	0.0484172	TGFB1/TRIP10	2
GO:1905476	negative regulation of protein localization to membrane	0.0484172	ITGB1BP1/TGFB1	2
GO:2000758	positive regulation of peptidyl-lysine acetylation	0.0484172	TGFB1/ARID5A	2
GO:0101002	ficolin-1-rich granule	0.0485274	ATP6AP2/GLB1/FCER1G/BIN2/DOK3	5
GO:0048872	homeostasis of number of cells	0.0487458	DNASE2/TGFB1/SPI1/HMOX1/NLE1/PIK3CD	6
GO:0090575	RNA polymerase II transcription regulator complex	0.0497949	MED10/JUNB/ERCC1/TAF11	4

## Sheet: S7 Table
Table S7. Significantly enriched KEGG pathways for shared up-regulated DEGs in liver samples of both panda species
ID	Description	pvalue	geneID	Count
map05220	Chronic myeloid leukemia	0.00694237	SHC2/TGFB1/GADD45B/PIK3CD	4
map05225	Hepatocellular carcinoma	0.00836936	SHC2/TGFB1/GADD45B/TCF7L1/HMOX1/PIK3CD	6
map00511	Other glycan degradation	0.0115294	GLB1/GBA2	2
map04666	Fc gamma R-mediated phagocytosis	0.0118913	VASP/WAS/ARPC5L/PIK3CD	4
map05210	Colorectal cancer	0.0140939	TGFB1/GADD45B/TCF7L1/PIK3CD	4
map05226	Gastric cancer	0.0151117	SHC2/TGFB1/GADD45B/TCF7L1/PIK3CD	5
map05410	Hypertrophic cardiomyopathy	0.0160312	EMD/TGFB1/AGT/ITGB7	4
map04072	Phospholipase D signaling pathway	0.0178924	RHEB/SHC2/FCER1G/AGT/PIK3CD	5
map05231	Choline metabolism in cancer	0.0181287	RHEB/WAS/SLC44A2/PIK3CD	4
map05414	Dilated cardiomyopathy	0.0181287	EMD/TGFB1/AGT/ITGB7	4
map04218	Cellular senescence	0.0224242	RHEB/TGFB1/GADD45B/MYBL2/PIK3CD	5
map05213	Endometrial cancer	0.0233104	GADD45B/TCF7L1/PIK3CD	3
map04614	Renin-angiotensin system	0.0268547	ATP6AP2/AGT	2
map05221	Acute myeloid leukemia	0.0322737	SPI1/TCF7L1/PIK3CD	3
map04392	Hippo signaling pathway - multiple species	0.0324594	RASSF1/SAV1	2
map04380	Osteoclast differentiation	0.0342492	TGFB1/SPI1/JUNB/PIK3CD	4
map03008	Ribosome biogenesis in eukaryotes	0.0391143	NOB1/GNL3L/RPP30	3
map05223	Non-small cell lung cancer	0.0391143	GADD45B/RASSF1/PIK3CD	3
map05340	Primary immunodeficiency	0.0405734	CD3E/ADA	2
map04611	Platelet activation	0.045609	VASP/FCER1G/PIK3CD/FERMT3	4
map05202	Transcriptional misregulation in cancer	0.0469419	IL1R2/CDK9/GADD45B/SPI1/ITGB7	5
map05212	Pancreatic cancer	0.0479511	TGFB1/GADD45B/PIK3CD	3
map05214	Glioma	0.0479511	SHC2/GADD45B/PIK3CD	3

## Sheet: S8 Table
Table S8. Significantly enriched GO categories for shared down-regulated DEGs in pancreas samples of both panda species
ID	Description	pvalue	geneID	Count
GO:0036065	fucosylation	0.000884087	FUT1/LFNG	2
GO:0000175	3'-5'-exoribonuclease activity	0.00153742	CNOT8/PNPT1	2
GO:0000715	nucleotide-excision repair, DNA damage recognition	0.00153742	DDB2/COPS7A	2
GO:0016896	exoribonuclease activity, producing 5'-phosphomonoesters	0.0017935	CNOT8/PNPT1	2
GO:0004532	exoribonuclease activity	0.00192863	CNOT8/PNPT1	2
GO:0090503	RNA phosphodiester bond hydrolysis, exonucleolytic	0.00221295	CNOT8/PNPT1	2
GO:0061014	positive regulation of mRNA catabolic process	0.00283724	CNOT8/PNPT1	2
GO:0034656	nucleobase-containing small molecule catabolic process	0.00410478	NUDT18/ADPRM	2
GO:0000151	ubiquitin ligase complex	0.00450576	DDB2/RNF217/CAND1/KBTBD3	4
GO:0008408	3'-5' exonuclease activity	0.00471475	CNOT8/PNPT1	2
GO:0016796	exonuclease activity, active with either ribo- or deoxyribonucleic acids and producing 5'-phosphomonoesters	0.00471475	CNOT8/PNPT1	2
GO:0000139	Golgi membrane	0.00546449	LOC100483879/FUT1/LFNG/FKTN/TPST2	5
GO:0031461	cullin-RING ubiquitin ligase complex	0.00709015	DDB2/CAND1/KBTBD3	3
GO:0004527	exonuclease activity	0.0091796	CNOT8/PNPT1	2
GO:0006486	protein glycosylation	0.0100444	FUT1/LFNG/FKTN	3
GO:0043413	macromolecule glycosylation	0.0100444	FUT1/LFNG/FKTN	3
GO:1903313	positive regulation of mRNA metabolic process	0.0119056	CNOT8/PNPT1	2
GO:0070085	glycosylation	0.0127889	FUT1/LFNG/FKTN	3
GO:0034655	nucleobase-containing compound catabolic process	0.0146117	NUDT18/ADPRM/CNOT8/PNPT1	4
GO:0004540	ribonuclease activity	0.016021	CNOT8/PNPT1	2
GO:0006493	protein O-linked glycosylation	0.0171324	LFNG/FKTN	2
GO:0090305	nucleic acid phosphodiester bond hydrolysis	0.0188407	DDB2/CNOT8/PNPT1	3
GO:0009101	glycoprotein biosynthetic process	0.0200852	FUT1/LFNG/FKTN	3
GO:0046700	heterocycle catabolic process	0.0207966	NUDT18/ADPRM/CNOT8/PNPT1	4
GO:0044270	cellular nitrogen compound catabolic process	0.0214003	NUDT18/ADPRM/CNOT8/PNPT1	4
GO:0000338	protein deneddylation	0.0231038	COPS7A	1
GO:0002024	diet induced thermogenesis	0.0231038	OMA1	1
GO:0006152	purine nucleoside catabolic process	0.0231038	NUDT18	1
GO:0010635	regulation of mitochondrial fusion	0.0231038	OMA1	1
GO:0014807	regulation of somitogenesis	0.0231038	LFNG	1
GO:0043569	negative regulation of insulin-like growth factor receptor signaling pathway	0.0231038	CILP	1
GO:0046130	purine ribonucleoside catabolic process	0.0231038	NUDT18	1
GO:0060052	neurofilament cytoskeleton organization	0.0231038	LOC100483879	1
GO:2000628	regulation of miRNA metabolic process	0.0231038	PNPT1	1
GO:0019439	aromatic compound catabolic process	0.0231161	NUDT18/ADPRM/CNOT8/PNPT1	4
GO:0006289	nucleotide-excision repair	0.0231605	DDB2/COPS7A	2
GO:0033147	negative regulation of intracellular estrogen receptor signaling pathway	0.0253854	LOC100477302	1
GO:0000177	cytoplasmic exosome (RNase complex)	0.0276618	PNPT1	1
GO:0002003	angiotensin maturation	0.0276618	AOPEP	1
GO:0006004	fucose metabolic process	0.0276618	FUT1	1
GO:0015296	anion:cation symporter activity	0.0276618	SLC12A8	1
GO:0016045	detection of bacterium	0.0276618	PARG	1
GO:0046710	GDP metabolic process	0.0276618	NUDT18	1
GO:0071786	endoplasmic reticulum tubular network organization	0.0276618	REEP2	1
GO:0006896	Golgi to vacuole transport	0.029933	LOC100483879	1
GO:0008417	fucosyltransferase activity	0.029933	FUT1	1
GO:0009151	purine deoxyribonucleotide metabolic process	0.029933	NUDT18	1
GO:0060049	regulation of protein glycosylation	0.029933	FKTN	1
GO:0098543	detection of other organism	0.029933	PARG	1
GO:0090501	RNA phosphodiester bond hydrolysis	0.030408	CNOT8/PNPT1	2
GO:0000963	mitochondrial RNA processing	0.0321991	PNPT1	1
GO:0002002	regulation of angiotensin levels in blood	0.0321991	AOPEP	1
GO:0017110	nucleoside-diphosphatase activity	0.0321991	NUDT18	1
GO:0021794	thalamus development	0.0321991	FKTN	1
GO:0030957	Tat protein binding	0.0321991	MDFIC	1
GO:0035269	protein O-linked mannosylation	0.0321991	FKTN	1
GO:0051923	sulfation	0.0321991	TPST2	1
GO:0008180	COP9 signalosome	0.03446	COPS7A	1
GO:0030014	CCR4-NOT complex	0.03446	CNOT8	1
GO:0042308	negative regulation of protein import into nucleus	0.03446	MDFIC	1
GO:0045899	positive regulation of RNA polymerase II transcription preinitiation complex assembly	0.03446	CAND1	1
GO:1904590	negative regulation of protein import	0.03446	MDFIC	1
GO:0006293	nucleotide-excision repair, preincision complex stabilization	0.0367158	DDB2	1
GO:0071625	vocalization behavior	0.0367158	SRPX2	1
GO:0009100	glycoprotein metabolic process	0.0373168	FUT1/LFNG/FKTN	3
GO:0034035	purine ribonucleoside bisphosphate metabolic process	0.0389665	TPST2	1
GO:0046386	deoxyribose phosphate catabolic process	0.0389665	NUDT18	1
GO:0050427	3'-phosphoadenosine 5'-phosphosulfate metabolic process	0.0389665	TPST2	1
GO:0071850	mitotic cell cycle arrest	0.0389665	PNPT1	1
GO:0000178	exosome (RNase complex)	0.041212	PNPT1	1
GO:0009264	deoxyribonucleotide catabolic process	0.041212	NUDT18	1
GO:0035268	protein mannosylation	0.041212	FKTN	1
GO:0035458	cellular response to interferon-beta	0.041212	PNPT1	1
GO:0035518	histone H2A monoubiquitination	0.041212	DDB2	1
GO:0045898	regulation of RNA polymerase II transcription preinitiation complex assembly	0.041212	CAND1	1
GO:0070006	metalloaminopeptidase activity	0.041212	AOPEP	1
GO:0098581	detection of external biotic stimulus	0.041212	PARG	1
GO:1905354	exoribonuclease complex	0.041212	PNPT1	1
GO:2000269	regulation of fibroblast apoptotic process	0.041212	STK17B	1
GO:0061013	regulation of mRNA catabolic process	0.043266	CNOT8/PNPT1	2
GO:0000289	nuclear-transcribed mRNA poly(A) tail shortening	0.0434525	CNOT8	1
GO:0000966	RNA 5'-end processing	0.0434525	PNPT1	1
GO:0001991	regulation of systemic arterial blood pressure by circulatory renin-angiotensin	0.0434525	AOPEP	1
GO:0007019	microtubule depolymerization	0.0434525	KIF2A	1
GO:1990126	retrograde transport, endosome to plasma membrane	0.0434525	ANKRD50	1
GO:0008237	metallopeptidase activity	0.0449251	AOPEP/OMA1	2
GO:0002313	mature B cell differentiation involved in immune response	0.0456878	LFNG	1
GO:0007342	fusion of sperm to egg plasma membrane involved in single fertilization	0.0456878	TPST2	1
GO:0042454	ribonucleoside catabolic process	0.0456878	NUDT18	1
GO:1990845	adaptive thermogenesis	0.0456878	OMA1	1
GO:0031331	positive regulation of cellular catabolic process	0.0477261	RNF217/CNOT8/PNPT1	3
GO:0001945	lymph vessel development	0.0479181	TMEM204	1
GO:0009595	detection of biotic stimulus	0.0479181	PARG	1
GO:0043325	phosphatidylinositol-3,4-bisphosphate binding	0.0479181	PLEK2	1
GO:0070584	mitochondrion morphogenesis	0.0479181	PNPT1	1
GO:0043687	post-translational protein modification	0.0487371	DDB2/CAND1/COPS7A	3

## Sheet: S9 Table
Table S9. Significantly enriched KEGG pathways for shared down-regulated DEGs in pancreas samples of both panda species
ID	Description	pvalue	geneID	Count
map03018	RNA degradation	0.00453131	CNOT8/PNPT1	2
map00120	Primary bile acid biosynthesis	0.0209563	LOC100477302	1
map00603	Glycosphingolipid biosynthesis - globo and isoglobo series	0.0209563	FUT1	1
map00515	Mannose type O-glycan biosynthesis	0.0294687	FKTN	1
map00601	Glycosphingolipid biosynthesis - lacto and neolacto series	0.043905	FUT1	1

[truncated: 11 more sheets: S10 Table, S11 Table, S12 Table, S13 table, S14 table, S15 Table, S16 Table, S17 Table, S18 Table, S19 Table, S20 Table]
